# Supplementary material for: Global research trends and hotspots of artificial intelligence research in spinal cord neural injury and restoration—a bibliometrics and visualization analysis
Source: Front Neurol. 2024 Apr 2;15:1361235. doi: 10.3389/fneur.2024.1361235 (PMC11018935; doi:10.3389/fneur.2024.1361235)
Supplement: Supplementary file 2 [file Table_1.XLSX]

## Sheet: 出版物年份
2004	12
2005	20
2006	15
2007	26
2008	42
2009	40
2010	37
2011	52
2012	55
2013	60
2014	57
2015	60
2016	65
2017	103
2018	114
2019	135
2020	154
2021	236
2022	243
2023	224
2024	43

## Sheet: 作者
13	0	2017	Kadone, Hideki	Japan
12	0	2017	Yamazaki, Masashi	Japan
11	0	2017	Jayaraman, Arun	USA
11	0	2010	Riener, Robert	Switzerland
10	0	2012	Gil-agudo, Angel	Spain
9	0	2017	Sankai, Yoshiyuki	Japan
9	0	2016	Calabro, Rocco Salvatore	Italy
8	0	2012	Curt, Armin	Switzerland
8	0	2017	Marushima, Aiki	Japan
8	0	2018	Cohen-adad, Julien	USA
8	0	2017	Kubota, Shigeki
8	0	2009	Agrawal, Sunil K
8	0	2009	Schmit, Brian D
8	0	2011	Wu, Ming
7	0	2006	Edgerton, V Reggie
7	0.01	2009	Courtine, Gregoire
7	0	2007	Dietz, Volker
7	0	2012	Pons, Jose L
7	0	2017	Hada, Yasushi
7	0	2011	Lam, Tania
6	0	2012	O'malley, Marcia K
6	0	2017	Ueno, Tomoyuki
6	0	2020	Albertus, Yumna
6	0	2017	Shimizu, Yukiyo
6	0	2020	Swank, Chad
6	0	2015	Aach, Mirko
6	0	2012	del-ama, Antonio J
5	0	2022	Quek, Swee Tian
5	0	2022	Tan, Jiong Hao
5	0	2022	Makmur, Andrew
5	0	2019	Yoshikawa, Kenichi
5	0	2006	Reinkensmeyer, David J
5	0	2010	Hunt, Kenneth J
5	0	2022	Derman, Wayne
5	0	2012	Moreno, Juan C
5	0	2008	Bolliger, Marc
5	0	2020	Driver, Simon
5	0	2022	Kumar, Naresh
5	0	2017	Matsumura, Akira
5	0	2017	Abe, Tetsuya
5	0	2010	Allan, David B
5	0	2019	Mutsuzaki, Hirotaka
5	0	2022	Vellayappan, Balamurugan A
5	0	2017	Kawamoto, Hiroaki
5	0	2022	Evans, Robert
5	0	2019	Koseki, Kazunori
5	0	2022	Hallinan, James Thomas Patrick Decourcy
5	0	2011	de leon, Ray D
4	0	2013	Knikou, Maria
4	0	2009	Allan, D B
4	0	2004	Colombo, G
4	0	2018	Duclos, Cyril
4	0	2021	Ferguson, Adam R
4	0	2021	Beattie, Michael S
4	0	2022	Chan, Yiong Huak
4	0	2021	Molteni, Franco
4	0	2020	Chang, Shuo-Hsiu
4	0	2022	Kuah, Tricia
4	0	2017	Francisco, Gerard E
4	0	2017	Mazzoleni, Stefano
4	0	2012	Albisser, Urs
4	0	2005	Reinkensmeyer, DJ
4	0	2018	Gagnon, Dany H
4	0	2021	Torres-espin, Abel
4	0	2006	Roy, Roland R
4	0	2021	Draicchio, Francesco
4	0	2012	van den brand, Rubia
4	0	2005	Dietz, V
4	0	2014	Mirbagheri, Mehdi M
4	0	2021	Bresnahan, Jacqueline C
4	0	2020	Callender, Librada
4	0	2010	Baeyens, Jean-Pierre
3	0	2022	Koda, Masao
3	0	2022	Maki, Satoshi
3	0	2020	Field-fote, Edelle
3	0	2020	Spungen, Ann M
3	0	2004	Jezernik, S
3	0	2006	Chen, David
3	0	2021	Picelli, Alessandro
3	0	2008	Cooper, Rory A
3	0	2014	Beckwee, David
3	0	2012	Vallery, Heike
3	0	2014	Conway, Bernard A
3	0	2023	West, Sacha
3	0	2018	Suzuki, Kenji
3	0	2010	Biering-sorensen, Fin
3	0	2020	Heinemann, Allen W
3	0	2005	Roy, RR
3	0	2019	Rejc, Enrico
3	0	2008	Luenenburger, Lars
3	0	2011	Conway, B A
3	0	2020	Mummidisetty, Chaithanya K
3	0	2013	Bauman, William A
3	0	2018	Aubertin-leheudre, Mylene
3	0	2023	Shackleton, Claire
3	0	2020	Sikka, Seema
3	0	2021	Wu, Xinyu
3	0	2020	Furbish, Catherine
3	0	2007	Adler, John R
3	0	2005	Edgerton, VR
2	0	2012	Starkey, Michelle L
2	0	2021	Calikusu, Ismail
2	0	2014	Alia, Claudia
2	0	2021	Audu, Musa
2	0	2018	Berteanu, Mihai
2	0	2019	Zhang, Wei
2	0	2021	Morone, Giovanni
2	0	2018	Dekker, Andre
2	0	2017	Tidoni, Emmanuele
2	0	2015	Huang, Qiuchen
2	0	2021	Dai, Haining
2	0	2021	De ridder, Dirk
2	0	2022	Harland, Tessa
2	0	2009	Dobkin, Bruce H
2	0	2018	Vossoughi, Gholamreza
2	0	2018	Tang, Chaosheng
2	0	2022	Forte, Giuseppe
2	0	2010	Duschau-wicke, Alexander
2	0	2018	Opheim, Arve
2	0	2021	Gros, Charley
2	0	2014	van der kooij, Herman
2	0	2017	Lee, Peter
2	0	2011	Galen, S
2	0	2015	Gu, Rui
2	0	2018	Scarton, Alessandra
2	0	2023	Mac-thiong, Jean-Marc
2	0	2015	Michielsen, Marc
2	0	2022	Inoue, Takaki
2	0	2021	Boldrini, Paolo
2	0	2016	Xie, Shengquan
2	0	2022	Bak, Thomas
2	0	2017	Fitle, Kyle
2	0	2012	Hornby, T George
2	0	2016	Sawaki, Lumy
2	0	2022	Kobbelgaard, Frederik Victor
2	0	2015	Clijsen, Ron
2	0	2017	Fusco, Gabriele
2	0	2022	Furuya, Takeo
2	0	2005	Yoon, SY
2	0	2021	Fenrich, Keith K
2	0	2023	Takahashi, Kazushi
2	0	2007	Cabelguen, Jean-Marie
2	0	2020	Walsh, Conor J
2	0	2008	Lo, Albert C
2	0	2015	Swinnen, Eva
2	0	2021	Loyola-sanchez, Adalberto
2	0	2021	Al-dossari, Hmood
2	0	2019	Takeuchi, Ryoko
2	0	2019	Yang, Jaynie F
2	0	2013	Wang, Hongwu
2	0	2023	Swartz, Leslie
2	0	2020	Duenas, Victor H
2	0	2022	Li, Zhaohui
2	0	2021	Falabella, Vincenzo
2	0	2012	Dominici, Nadia
2	0	2011	Cantoria, Mary Jo
2	0	2015	Hu, Chunying
2	0	2021	Collinger, Jennifer L
2	0	2019	Dee, Weena
2	0	2018	Ribeill, Cornelia
2	0	2018	Frotzler, Angela
2	0	2007	Chuang, Cynthia
2	0	2011	Letourneau, Daniel
2	0	2018	Baunsgaard, Carsten Bach
2	0	2021	Gimigliano, Francesca
2	0	2021	Galeri, Silvia
2	0	2022	Field-fote, Edelle C
2	0	2018	Zhang, Yu-Dong
2	0	2017	Micera, Silvestro
2	0	2023	Ong, Han Yang
2	0	2018	Nissen, Ulla Vig
2	0	2022	Kumarakulasinghe, Nesaretnam Barr
2	0	2017	Naro, Antonino
2	0	2021	Alhammad, Nora
2	0	2018	van elmpt, Wouter
2	0	2010	Caprez, Andrea
2	0	2018	Wang, Rencheng
2	0	2018	Samuelsson, Kersti
2	0	2017	Matsushita, Akira
2	0	2019	Lin, Jui-Te
2	0	2021	Castelli, Enrico
2	0	2023	Trammell, Molly
2	0	2022	Balletta, Tina
2	0	2018	Perone, Christian S
2	0	2012	Hemami, Hooshang
2	0	2018	Ghafari, Ali Selk
2	0	2015	Zhou, Yue
2	0	2017	Cortes, Mar
2	0	2022	Hadanny, Amir
2	0	2022	Bengtson, Stefan Hein
2	0	2014	Oza, Chintan S
2	0	2021	Grigioni, Mauro
2	0	2018	Perdikis, Serafeim
2	0	2018	Vermette, Martin
2	0	2018	Faber, Willemijn
2	0	2012	Amirat, Yacine
2	0	2005	Dario, P
2	0	2007	Heng, Chad
2	0	2020	Cirnigliaro, Christopher M
2	0	2015	Knaepen, Kristel
2	0	2017	Zhou, Ping
2	0	2005	Kim, HW
2	0	2022	Giannini, Anna Maria
2	0	2022	Eguchi, Yawara
2	0	2024	Uemura, Osamu
2	0	2020	Bond, Rachel A
2	0	2011	Rupp, Ruediger
2	0	2018	Taherifar, Ali
2	0	2019	Cheng, Hong
2	0	2019	Lee, Bum Suk
2	0	2018	Aljabar, Paul
2	0	2019	Asin-prieto, Guillermo
2	0	2011	Sahgal, Arjun
2	0	2023	Zhu, Lei
2	0	2012	Yen, Sheng-Che
2	0	2005	Roh, DH
2	0	2018	Hu, Jwu-Sheng
2	0	2016	Carrico, Cheryl
2	0	2012	Musienko, Pavel
2	0	2022	Cheng, Dan
2	0	2021	Grasmuecke, Dennis
2	0	2019	Mesbah, Samineh
2	0	2020	Micera, S
2	0	2017	Ikumi, Akira
2	0	2008	Banz, Raphael
2	0	2018	Escalona, Manuel J
2	0	2007	Daley, Monica A
2	0	2018	Gomez, Belen
2	0	2021	Hnat, Sandra K
2	0	2023	Ooi, Beng Chin
2	0	2011	Yu, Eugene
2	0	2023	Tarnacka, Beata
2	0	2019	Harkema, Susan J
2	0	2014	Giszter, Simon F
2	0	2023	Werner, Charlotte
2	0	2023	Elliott, Drew
2	0	2022	Koljonen, Paul A
2	0	2021	Bonaiuti, Donatella
2	0	2022	Hohl, Kristen
2	0	2018	Wu, Cheng-Hua
2	0	2005	Zemon, DH
2	0	2012	Friedli, Lucia
2	0	2009	Hunt, K J
2	0	2016	Ma, Ye
2	0	2018	Brust, Anne Katrin
2	0	2023	Teo, Ee Chin
2	0	2021	Albert, Todd J
2	0	2020	Fox, Emily J
2	0	2019	Fehlings, Michael G
2	0	2018	Mikolajczyk, Tadeusz
2	0	2018	Leon, Natacha
2	0	2017	Xygonakis, Ioannis
2	0	2023	Herrin, Kinsey
2	0	2005	Hornby, TG
2	0	2016	Wang, Hongbo
2	0	2021	Farina, Dario
2	0	2020	Severini, Giacomo
2	0	2023	Yap, Qai Ven
2	0	2018	Nachtegaal, Janneke
2	0	2022	Kyritsis, Nikos
2	0	2023	Bantjes, Jason
2	0	2023	Eide, Sterling Ellis
2	0	2006	Aoyagi, Daisuke
2	0	2016	Kim, Eun Joo
2	0	2023	Low, Xi Zhen
2	0	2021	Brinkemper, Alexis
2	0	2020	Ehrlich-jones, Linda
2	0	2011	Low, K H
2	0	2021	Ho, Chester
2	0	2021	Almeida, Carlos A
2	0	2019	Watanabe, Hiroki
2	0	2006	Colombo, Gery
2	0	2016	Zhang, Yanxin
2	0	2018	Gooding, Mark
2	0	2006	Minakata, Koyiro
2	0	2018	Marklund, Niklas
2	0	2022	Gull, Muhammad Ahsan
2	0	2010	Neuper, Christa
2	0	2006	De leon, Ray D
2	0	2018	Kalke, Yorck-Bernhard
2	0	2021	Nandor, Mark
2	0	2017	Arfaras, George
2	0	2006	Bobrow, James E
2	0	2017	Endo, Ayumu
2	0	2022	Li, Jianan
2	0	2022	Haller, Sven
2	0	2023	Hu, Yong
2	0	2012	Askari, Sina
2	0	2018	Murillo, Narda
2	0	2020	Kinnett-hopkins, Dominique
2	0	2017	Bamidis, Panagiotis D
2	0	2022	Kawakami, Michiyuki
2	0	2019	Manns, Patricia J
2	0	2015	Eng, Janice J
2	0	2018	Glott, Thomas
2	0	2015	Schindelholz, Matthias
2	0	2014	Varoqui, Deborah
2	0	2021	Nielson, Jessica L
2	0	2022	Inage, Kazuhide
2	0	2017	Athanasiou, Alkinoos
2	0	2021	Bivard, Andrew
2	0	2019	Agrawal, Sunil
2	0	2016	Nakazawa, Kimitaka
2	0	2021	Fidan, Ugur
2	0	2006	Campbell, Donielle D
2	0	2018	Sun, Junding
2	0	2021	Butnaru, Denisa
2	0	2016	Powell, Elizabeth Salmon
2	0	2014	Niu, Xun
2	0	2017	Foroglou, Nicolas
2	0	2017	Pehlivan, Ali Utku
2	0	2019	Ahammad, Sk Hasane
2	0	2012	Alcobendas-maestro, Monica
2	0	2018	Mao, Hui-Fen
2	0	2021	Font-llagunes, Josep M
2	0	2015	Kerckhofs, Eric
2	0	2019	Ophaswongse, Chawin
2	0	2017	Lu, Zhiyuan
2	0	2022	Kalsi-ryan, Sukhvinder
2	0	2017	Bramanti, Placido
2	0	2021	Lemay, Andreanne
2	0	2012	Landry, Jill M
2	0	2017	Pandria, Niki
2	0	2022	Ding, Dan
2	0	2005	Lee, JH
2	0	2021	Harel, Noam Y
2	0	2021	Fouad, Karim
2	0	2009	Banala, Sai K
2	0	2022	Jia, Wenqing
2	0	2021	Colon, Luis F
2	0	2022	Leemhuis, Erik
2	0	2022	De gennaro, Luigi
2	0	2019	Santamaria, Victor
2	0	2012	de-los-reyes, Ana
2	0	2020	Bennett, Monica
2	0	2021	Oshinski, John
2	0	2019	Hsu, Chao-Jung
2	0	2014	Tan, Min
2	0	2018	Ciobanu, Ileana
2	0	2021	Guanziroli, Eleonora
2	0	2017	Astaras, Alexander
2	0	2023	Vidal, Joan
2	0	2021	Huie, J Russell
2	0	2021	Katsuura, Yoshihiro
2	0	2014	Zhang, Jianwei
2	0	2022	Duan, Yunyun
2	0	2005	Nessler, JA
2	0	2024	Sato, Yasunori
2	0	2023	Desai, Jaydev P
2	0	2024	Kato, Chihiro
2	0	2009	Akai, Masami
2	0	2022	Chou, Austin
2	0	2005	Han, HJ
2	0	2008	Hidler, Joseph
2	0	2016	Raithatha, Ravi
2	0	2018	Ma, Qingchuan
2	0	2021	Mazzon, Stefano
2	0	2023	Korczynski, Bogumil
2	0	2005	Beitz, AJ
2	0	2024	Tsuji, Tetsuya
2	0	2011	Foote, Matthew
2	0	2021	Benanti, Paolo
2	0	2005	Kwon, YB
2	0	2020	Dixon, Warren E
2	0	2017	Paik, Jamie
2	0	2018	Antepohl, Wolfram
2	0	2023	Ge, Shuliang
2	0	2016	Aglioti, Salvatore Maria
2	0	2018	Gassert, Roger
2	0	2013	Chung, Cheng-Shiu
2	0	2018	Ji, Linhong
2	0	2022	Kwon, Brian K
2	0	2022	Li, Yongqiang
2	0	2010	Pfurtscheller, Gert
2	0	2017	Guertin, Pierre A
2	0	2020	Cousin, Christian A
2	0	2020	Ryczko, Dimitri
2	0	2022	Dhall, Sanjay S
2	0	2023	Tran, Phillip
2	0	2023	Cheng, Amanda J L
2	0	2006	Nessler, Jeff A
2	0	2021	Marquez, Jodie
2	0	2015	Yu, Lili
2	0	2021	Nataraj, Raviraj
2	0	2021	Hallworth, Ben W
2	0	2009	Gordon, Keith E
2	0	2017	Leo, Antonino
2	0	2019	Badhiwala, Jetan H
1	0	2008	Beres-jones, Janell A
1	0	2010	Burke, D
1	0	2015	Bixby, John L
1	0	2004	Harris, GF
1	0	2014	Chen, K
1	0	2004	Chung, MJ
1	0	2020	Abdullah, Hussein A
1	0	2006	Buchman, AS
1	0	2004	Arz, G
1	0	2017	Alamro, Raed A
1	0	2006	Cai, Lance L
1	0	2009	Blicher, Jakob U
1	0	2020	Al-hababi, Mohammed Ali Mohammed
1	0	2008	Bode, Marcus
1	0	2024	Bae, EunKyung
1	0	2004	Demeersman, RE
1	0	2008	Chiao, J C
1	0	2024	Boudet, Julien
1	0	2014	Buitenweg, Jan R
1	0	2020	Abbruzzese, Kevin
1	0	2007	Change, Steven D
1	0	2023	Abdelhakiem, Nadia Mohamed
1	0	2005	Campbell, D
1	0	2020	Ali, Syed Maroof
1	0	2006	Courtine, G
1	0	2019	Aflalo, Tyson
1	0	2024	Blackledge, Matthew D
1	0	2014	Bensmaia, Sliman J
1	0	2006	Domingo, Antoinette
1	0	2007	Cotman, Carl W
1	0	2012	Barraud, Quentin
1	0	2010	Branco, Catarina
1	0	2009	Borggraefe, I
1	0	2019	Abet, Tetsuya
1	0	2020	Adachi, Jonathan D
1	0	2016	Apkon, Susan D
1	0	2007	Dario, Paolo
1	0	2016	Bae, Young-Hyeon
1	0	2005	Agarwala, SS
1	0	2014	Borisoff, Jaimie
1	0	2014	Buurke, Jaap H
1	0	2016	Bhagat, Nikunj A
1	0	2015	Bloch, Jocelyne
1	0	2024	Candito, Antonio
1	0	2014	Blouin, Jean-Sebastien
1	0	2005	Cabelguen, JM
1	0	2016	Arakawa, Yoshiki
1	0	2009	Barbieri, Claudio Henrique
1	0	2008	Brastianos, Harry C
1	0	2009	Chewning, Samuel
1	0	2016	Aranda, Joan
1	0	2004	Huang, HJ
1	0	2011	Caiani, Enrico
1	0	2020	Al-turjman, Fadi
1	0	2024	Asha, R
1	0	2009	Ammann-reiffer, C
1	0	2005	Acosta, C
1	0	2009	Cheng, Allen C
1	0	2007	Beitz, Alvin J
1	0	2017	Abdalla, Hassan
1	0	2024	Altamimi, Ahmed B
1	0	2011	Bastiaenen, Carolien
1	0	2011	Bootman, Martin D
1	0	2017	Ahn, Chul
1	0	2011	Black, Iian
1	0	2024	Bourgeois, Austin
1	0	2019	Akpolat, Zuhtu Hakan
1	0	2005	Hidler, JM
1	0	2004	Johnson, BM
1	0	2007	Crespi, Alessandro
1	0	2019	Ahmed, Sara
1	0	2009	Chang, Hou-Cheng
1	0	2005	Dutra, MS
1	0	2005	Burdick, JW
1	0	2011	Brady, Kathy
1	0	2011	Balasubramaniam, A V
1	0	2004	Field-fote', E
1	0	2016	Barone, Nicola
1	0	2012	Bishop, Lauri
1	0	2008	Berweck, Steffen
1	0	2012	Addis, Maria Filippa
1	0	2009	Burton, Steven A
1	0	2011	Allsopp, Timothy E
1	0	2008	David, Heck
1	0	2015	Battistuzzo, Camilla R
1	0	2011	Baumberger, Michael
1	0	2014	Caleo, Matteo
1	0	2020	Albakr, Abdulrahman
1	0	2004	Grandjean, B
1	0	2011	Andrew, Alex M
1	0	2012	Berliner, Jeffrey
1	0	2009	Chang, Chia-Lin
1	0	2009	Cotey, David
1	0	2011	Bo, Ivano
1	0	2013	Bonikowski, Marcin
1	0	2020	Adans-dester, Catherine
1	0	2010	Bastian, Amy J
1	0	2023	Abbas, Mohamed
1	0	2010	Crone, Clarissa
1	0	2013	Asselin, Pierre
1	0	2014	Angel florido-sanchez, Miguel
1	0	2015	Battistella, L R
1	0	2005	Foreman, N
1	0	2004	Abdulrazak, B
1	0	2014	Casado-lopez, Rosa
1	0	2016	Alam, Monzurul
1	0	2015	Abawi, Christian Farid
1	0	2016	Ando, Michael
1	0	2019	Accorinti, Maria
1	0	2016	Annetta, Nicholas
1	0	2008	Claussen, Claus D
1	0	2005	Anderschitz, M
1	0	2010	Arcangeli, Carlo Alberto
1	0	2006	Edgerton, V R
1	0	2015	Artemiadis, Panagiotis K
1	0	2005	Cai, LL
1	0	2024	Barquin-santos, Eva
1	0	2006	Galvez, Jose A
1	0	2024	Baude, Jeremy
1	0	2012	Andone, I
1	0	2011	Bacon, M
1	0	2005	Bellotti, M
1	0	2007	Corado-ahmed, Michelle
1	0	2006	Cai, L L
1	0	2016	Afridi, Marwa
1	0	2013	Bustamante, Luis
1	0	2019	Ahn, Sung Soo
1	0	2007	Anderson, Aileen J
1	0	2008	Andersen, Raymond J
1	0	2011	Catton, C J
1	0	2020	Abiyev, Rahib H
1	0	2007	Alstermark, Bror
1	0	2015	Bertoni, Filippo
1	0	2012	Boake, Corwin
1	0	2005	Choi, SM
1	0	2016	Bennett, David J
1	0	2010	Brown, E H
1	0	2005	Burton, SA
1	0	2024	Bass, Alec
1	0	2016	Asboth, Leonie
1	0	2020	Afanasenkau, Dzmitry
1	0	2015	Baldazzi, Giuseppe
1	0	2020	Aller, Felix
1	0	2007	Bogey, Ross
1	0	2017	Abu-alqumsan, Mohammad
1	0	2006	Burdick, J W
1	0	2013	Berret, Bastien
1	0	2013	Andersson, Karl-Erik
1	0	2004	Bien, Z
1	0	2014	Ambrosini, Emilia
1	0	2007	Daniel, Thomas L
1	0	2024	Abd, Moaed A
1	0	2008	Annaswamy, Thiru
1	0	2006	Emken, Jeremy L
1	0	2010	Cozzi, Luca
1	0	2004	Hassani, S
1	0	2004	Kang, SH
1	0	2004	Dunn, PF
1	0	2004	Baker, B
1	0	2005	Curt, A
1	0	2014	Arooj, Arshia
1	0	2008	Charil, A
1	0	2004	Johanson, ME
1	0	2013	Boyle, Kelly S
1	0	2004	Bauman, WA
1	0	2009	Braz, Gustavo P
1	0	2009	Amdur, Robert J
1	0	2008	Boss, Andreas
1	0	2007	Bailey, Stephanie Nogan
1	0	2008	Capuani, Silvia
1	0	2010	Chang, Eric
1	0	2009	Avanzo, M
1	0	2006	Burdick, Joel W
1	0	2004	Baboolal, HA
1	0	2013	Borton, David
1	0	2011	Aravanis, Alexander
1	0	2004	Bratanov, D
1	0	2012	Baur, C
1	0	2016	Aratanha, Maria A
1	0	2023	Abdulali, Arsen
1	0	2006	Fong, Andy J
1	0	2014	Chen, Jian
1	0	2006	Ferris, Daniel P
1	0	2006	Fong, A J
1	0	2024	Bai, Xingang
1	0	2012	Behrman, Andrea L
1	0	2013	Baratto, Luigi
1	0	2011	Akdogan, Erhan
1	0	2010	Capucho, Clara
1	0	2013	Birbaumer, Niels
1	0	2015	Bejar, Javier
1	0	2024	Aubignac, Leone
1	0	2020	Afzal, Taimoor
1	0	2004	Ferris, DP
1	0	2015	Aydogan, Bulent
1	0	2012	Bricout, John
1	0	2008	Basar, Erol
1	0	2010	Ascari, L
1	0	2017	Abdulrahman, Ramzi E
1	0	2013	Bicanski, Andrej
1	0	2024	Ades, Craig
1	0	2007	Curio, Gabriel
1	0	2007	Biewener, Andrew A
1	0	2007	Chiel, Hillel J
1	0	2010	Deschl, Ulrich
1	0	2011	Brennan, David
1	0	2009	Carvalho andraus, Rodrigo Antonio
1	0	2020	Al-habib, Amro
1	0	2013	Abbas, James J
1	0	2004	Chang, PH
1	0	2009	Chib, Vikram S
1	0	2010	Bertocchi, U
1	0	2014	Chang, Won Hyuk
1	0	2009	Baas, F
1	0	2011	Budovitch, Amy
1	0	2009	Burdick, Joel
1	0	2012	Bartholdi, Kay
1	0	2008	Blanton, Sarah
1	0	2010	Coupaud, Sylvie
1	0	2004	Jacobs, PL
1	0	2007	Ditunno, John
1	0	2016	Bertelsen, Alvaro
1	0	2006	Friehs, Gerhard M
1	0	2012	Alizadeh-meghrazi, Milad
1	0	2010	Bonardi, Stephane
1	0	2015	Anderson, Kim D
1	0	2008	Dagalakis, Nicholas G
1	0	2007	Blankertz, Benjamin
1	0	2004	Hentz, VR
1	0	2006	Branner, Almut
1	0	2012	Alizadeh-meghrazi, M
1	0	2020	Al rahhal, Mohamad M
1	0	2024	Alashram, Anas R
1	0	2011	Bruegger, Mike
1	0	2005	Bobrow, JE
1	0	2009	Buchholz, A C
1	0	2008	Berger, A M
1	0	2010	Chan, Henry K
1	0	2005	Hackney, DB
1	0	2015	Alluin, Olivier
1	0	2008	Borggraefe, Ingo
1	0	2024	Castrillo-calvillo, Arantxa
1	0	2006	Franks, IM
1	0	2023	Aarabi, Bizhan
1	0	2007	Ahn, Anna N
1	0	2011	Adli, Mehmet Arif
1	0	2006	Donoghue, John P
1	0	2013	Burns, Patricia A
1	0	2024	Bessieres, Igor
1	0	2011	Belforte, Guido
1	0	2006	Caplan, Abraham H
1	0	2009	Dabrowski, E
1	0	2013	Agranova-breyter, Irina
1	0	2016	Augusto, Patricia B
1	0	2011	Bilsky, Mark
1	0	2012	Bernardini, Giovanni
1	0	2010	Billard, Aude
1	0	2013	Blumberg, Mark S
1	0	2023	Abdel-tawab, Heba S
1	0	2005	Crespi, A
1	0	2019	Abujelala, Maher
1	0	2004	Han, JS
1	0	2010	Baumgaertner, Wolfgang
1	0	2008	Demott, Tobey
1	0	2012	Anghelescu, A
1	0	2012	Behal, Aman
1	0	2015	Ai, Qingsong
1	0	2019	Abuhattum, Shada
1	0	2016	Berte, Francesco
1	0	2007	Cha, John
1	0	2017	Agarwal, Gunjan
1	0	2020	Ali, Hazrat
1	0	2024	Aukes, Hans J A
1	0	2015	Aissaoui, Rachid
1	0	2017	Aglioti, Salvatore M
1	0	2024	Amin, Moein
1	0	2013	Candiotti, Jorge
1	0	2023	Abd-el-barr, Muhammad M
1	0	2005	Cooper, ET
1	0	2007	Aerts, Peter
1	0	2013	Abbruzzese, Giovanni
1	0	2011	Balk, Sarah
1	0	2008	Bakshi, R
1	0	2013	Avedissian, Manuel
1	0	2016	Bau Ngoc Pham
1	0	2024	Aiyer, Rohit
1	0	2024	Aliman, Norazam
1	0	2014	Bouffard, Jason
1	0	2015	Blabe, Christine H
1	0	2024	Amiri, Mohammad Soleimani
1	0	2014	Bae, Young-hyeon
1	0	2016	Ahn, Soonjae
1	0	2020	Almagrabi, Alaa Omran
1	0	2016	Akhan, Ahmet Faruk
1	0	2005	Fong, AJ
1	0	2024	Carrera, Robert
1	0	2014	Bouyer, Laurent J
1	0	2008	Baumberger, M
1	0	2013	Alessandro, Cristiano
1	0	2005	Emken, JL
1	0	2005	Gerszten, PC
1	0	2014	Benouezdou, Fethi
1	0	2016	Baud, Laetitia
1	0	2006	Acosta, Cynthia N
1	0	2014	Akama, Junki
1	0	2011	Appendino, Silvia
1	0	2015	Bacher, Klaus
1	0	2005	Chin, CL
1	0	2013	Andrejevic, Rasa
1	0	2012	Beyl, Pieter
1	0	2017	Albert, Mark V
1	0	2004	Fazekas, G
1	0	2015	Al-ali, Hassan
1	0	2008	Bussel, Bernard

## Sheet: 机构
58	0.17	2005	Northwestern Univ
31	0.03	2005	Rehabil Inst Chicago
29	0.19	2005	Univ Zurich
21	0.11	2004	Swiss Fed Inst Technol
20	0	2010	Georgia Inst Technol
20	0.09	2005	Balgrist Univ Hosp
20	0.05	2005	Univ Calif Los Angeles
20	0.07	2007	Emory Univ
20	0.02	2006	Univ British Columbia
19	0.09	2011	Univ Toronto
19	0.08	2012	Chinese Acad Sci
19	0.1	2005	Ecole Polytech Fed Lausanne
18	0.02	2015	Univ Montreal
17	0.07	2018	Harvard Med Sch
16	0	2005	Calif State Univ Los Angeles
16	0	2010	Univ Tsukuba
15	0.05	2009	Univ Pittsburgh
14	0.12	2004	Harvard Univ
14	0.04	2007	Scuola Super Sant Anna
13	0.06	2018	Shirley Ryan AbilityLab
13	0	2014	Univ Twente
13	0	2005	Univ Alberta
13	0.09	2017	Icahn Sch Med Mt Sinai
12	0.02	2005	ETH
11	0	2004	Univ Calif San Francisco
11	0.09	2004	Columbia Univ
10	0.03	2017	Univ Texas Hlth Sci Ctr Houston
10	0.01	2005	Univ Calif Irvine
10	0.04	2007	Case Western Reserve Univ
10	0.04	2014	Capital Med Univ
10	0	2009	Marquette Univ
10	0.03	2004	Stanford Univ
9	0.09	2020	Shepherd Ctr
9	0	2020	Baylor Scott & White Inst Rehabil
9	0	2004	Univ Miami
9	0.05	2007	Johns Hopkins Univ
9	0.03	2018	Polytech Montreal
9	0.04	2009	Univ Glasgow
8	0.1	2005	Hocoma AG
8	0.01	2016	Chinese Univ Hong Kong
8	0.02	2011	CSIC
8	0.03	2008	MIT
8	0.1	2020	Kessler Fdn
8	0	2017	Univ Tsukuba Hosp
8	0.08	2005	Univ Illinois
7	0	2013	Chang Gung Univ
7	0.03	2005	Seoul Natl Univ
7	0	2020	Sichuan Univ
7	0.01	2019	Univ Sydney
7	0.04	2008	Delft Univ Technol
7	0.04	2009	So Gen Hosp
6	0	2011	Univ Strathclyde
6	0	2022	Natl Univ Singapore
6	0	2022	Stellenbosch Univ
6	0.02	2005	CALTECH
6	0.01	2012	Natl Hosp Spinal Cord Injury
6	0	2012	Rice Univ
6	0.01	2020	Univ Calgary
6	0	2020	Univ Sherbrooke
6	0.04	2005	Univ Autonoma Barcelona
6	0	2019	Cape Peninsula Univ Technol
6	0	2019	Beihang Univ
6	0	2020	Ecole Polytech Fed Lausanne EPFL
6	0.1	2019	Peking Univ
6	0.01	2005	Drexel Univ
5	0	2022	Keio Univ
5	0	2012	Bern Univ Appl Sci
5	0	2022	Natl Univ Singapore Hosp
5	0.01	2016	Yonsei Univ
5	0.09	2020	Rutgers New Jersey Med Sch
5	0	2007	Ohio State Univ
5	0.08	2019	Univ Louisville
5	0	2008	Chiba Univ
5	0	2005	Univ Minnesota
5	0	2022	Univ Cape Town
5	0	2019	Ibaraki Prefectural Univ Hlth Sci
5	0	2009	Swiss Parapleg Res
4	0.02	2021	Valduce Hosp
4	0	2017	IRCCS Ctr Neurolesi Bonino Pulejo
4	0.1	2016	Duke Univ
4	0	2018	Univ Coll Dublin
4	0	2021	Univ Hong Kong
4	0	2021	IRCCS Fdn Don Carlo Gnocchi
4	0.02	2016	Battelle Mem Inst
4	0	2020	James J Peters VA Med Ctr
4	0	2013	CUNY
4	0	2009	Natl Rehabil Ctr Persons Disabil
4	0.01	2020	Univ Hlth Network
4	0	2012	Baylor Coll Med
4	0	2018	Sunnaas Rehabil Hosp
4	0.02	2012	Ist Italiano Tecnol
4	0.04	2012	China Rehabil Res Ctr
4	0	2018	Univ Quebec Montreal
4	0	2021	Univ Oxford
4	0	2018	Univ Copenhagen
4	0	2006	Brown Univ
4	0	2021	King Saud Univ
4	0	2018	Tongji Univ
4	0.02	2015	Aalborg Univ
4	0	2015	Univ Tokyo
3	0.01	2011	GF Strong Rehabil Ctr
3	0.03	2021	Friedrich Alexander Univ Erlangen Nurnberg
3	0.01	2009	IRCCS Fdn Santa Lucia
3	0	2023	Guangdong Med Univ
3	0	2021	Univ Verona
3	0	2022	Natl Univ Hlth Syst
3	0.03	2017	Aix Marseille Univ
3	0	2023	Baylor Scott & White Res Inst
3	0	2005	Univ Freiburg
3	0	2018	Sharif Univ Technol
3	0.01	2017	Burke Med Res Inst
3	0.07	2006	Univ Chicago
3	0.01	2008	Arizona State Univ
3	0	2007	Karolinska Inst
3	0	2005	Natl Rehabil Hosp
3	0.01	2011	Maastricht Univ
3	0	2009	McMaster Univ
3	0	2005	Chonnam Natl Univ
3	0	2009	Mayo Clin
3	0	2021	Univ Melbourne
3	0	2010	Hiroshima Univ
3	0	2005	Chonbuk Natl Univ
3	0	2023	Vanderbilt Univ
3	0	2022	Zhejiang Univ
3	0	2023	Rey Juan Carlos Univ
3	0	2021	Univ Otago
3	0.01	2020	Kessler Inst Rehabil
3	0.03	2021	Charite Univ Med Berlin
3	0	2022	Tianjin Med Univ
3	0	2021	Hosp Special Surg
3	0	2020	Univ Florida
3	0	2021	Univ Newcastle
3	0	2013	CUNY Coll Staten Isl
3	0	2008	Cornell Univ
2	0	2018	Heliomare Rehabil Ctr
2	0	2022	Radboud Univ Nijmegen
2	0	2010	Univ Groningen
2	0	2015	Univ Coll Physiotherapy Thim van der Laan
2	0	2022	AMC Neurosurg Grp
2	0	2018	Ulm Univ
2	0.01	2017	Weill Cornell Med
2	0	2016	Yanshan Univ
2	0	2023	Beijing Univ Posts & Telecommun
2	0	2013	Univ Paris 06
2	0.01	2022	Chinese Peoples Liberat Army Gen Hosp
2	0	2018	FLM
2	0	2021	Trinity Coll Dublin
2	0	2019	Yale Univ
2	0	2014	Cleveland Clin
2	0	2009	Univ Roma Tor Vergata
2	0.01	2011	Calif State Univ
2	0	2023	Natl Univ Canc Inst Singapore
2	0	2021	Nevsehir Haci Bektas Veli Univ
2	0	2019	Hefei Univ Technol
2	0	2022	Ng Teng Fong Gen Hosp
2	0	2017	TIRR Mem Hermann
2	0	2021	Univ Bourgogne Franche Comte
2	0	2022	Methodist Rehabil Ctr
2	0	2005	Chonbuk Natl Univ Hosp
2	0	2022	Nanjing Univ Aeronaut & Astronaut
2	0	2016	Univ Auckland
2	0	2018	Univ Leicester
2	0	2015	Barcelona Supercomp Ctr
2	0	2021	Michigan State Univ
2	0	2023	Siemens Healthcare GmbH
2	0.01	2021	Royal Melbourne Hosp
2	0	2018	Uppsala Univ Hosp
2	0	2022	Massachusetts Gen Hosp
2	0	2019	Univ Southern Calif
2	0	2023	SRM Inst Sci & Technol
2	0	2017	Guangdong Work Injury Rehabil Ctr
2	0	2008	Eric Roland Ctr Neurodegenerat Dis
2	0.03	2021	Ludwig Maximilians Univ Munchen
2	0	2018	Henan Polytech Univ
2	0	2018	Mirada Med Ltd
2	0	2022	Cent South Univ
2	0.01	2017	Univ Barcelona
2	0	2018	Natl Taiwan Univ Hosp
2	0.02	2022	Ist Nazl Assicuraz Infortuni Lavoro INAIL
2	0.01	2021	Austin Hlth
2	0	2018	Neurorehabil Hosp
2	0	2017	Univ Kansas
2	0	2020	Chinese Acad Med Sci & Peking Union Med Coll
2	0.02	2014	CNR
2	0	2021	Shenzhen Univ
2	0	2010	Kennedy Krieger Inst
2	0.02	2022	Univ Geneva
2	0	2012	Khalifa Univ Sci Technol & Res
2	0	2012	Toronto Rehabil Inst
2	0	2016	Univ Pikeville
2	0	2015	Reha Rheinfelden
2	0	2016	HealthSouth Cardinal Hill Rehabil Hosp
2	0.01	2017	Fdn Santa Lucia IRCCS
2	0	2018	SPC
2	0	2021	Humboldt Univ
2	0	2023	Hlth Resort Kamien Pomorski
2	0	2014	Angelo State Univ
2	0	2023	Koneru Lakshmaiah Educ Fdn
2	0	2004	Univ Michigan
2	0	2022	Univ Colorado
2	0	2019	Univ Elect Sci & Technol China
2	0	2022	Univ Childrens Hosp Zurich
2	0	2022	Lund Univ
2	0	2014	Wayne State Univ
2	0.1	2015	CHU Vaudois
2	0	2023	Int Olymp Comm Res Ctr
2	0	2017	Aristotle Univ Thessaloniki AUTH
2	0	2011	Int Collaborat Repair Discoveries
2	0	2018	Natl Taiwan Univ
2	0.01	2021	Carnegie Mellon Univ
2	0	2023	Osaka Univ
2	0	2021	Imperial Coll London
2	0	2022	Albany Med Coll
2	0.01	2022	Sapienza Univ Rome
2	0.01	2021	INAIL
2	0	2015	Vrije Univ Brussel
2	0	2023	Aristotle Univ Thessaloniki
2	0	2010	Graz Univ Technol
2	0	2022	Nanjing Med Univ
2	0	2010	Charite
2	0	2005	Catholic Univ Amer
2	0	2022	Munich Cluster Syst Neurol SyNergy
2	0	2009	IRCCS San Raffaele Pisana
2	0	2021	BG Univ Hosp Bergmannsheil
2	0	2016	Univ Kentucky
2	0	2022	Imam Abdulrahman Bin Faisal Univ
2	0	2016	Univ Politecn Cataluna
2	0	2023	Southern Taiwan Univ Sci & Technol
2	0	2023	Med Univ Warsaw
2	0	2021	Afyon Kocatepe Univ
2	0.05	2018	Spaulding Rehabil Hosp
2	0.08	2018	VA Pittsburgh Hlth Care Syst
2	0	2022	Cleveland State Univ
2	0	2022	China Med Univ
2	0	2008	Hebrew Univ Jerusalem
2	0	2023	Royal North Shore Hosp
2	0	2023	Yong Loo Lin Sch Med
2	0	2022	Univ Cambridge
2	0	2018	Natl Chiao Tung Univ
2	0	2018	Univ Gothenburg
2	0	2023	Chulalongkorn Univ
2	0	2006	AGH Univ Sci & Technol
2	0	2020	McGill Univ
2	0	2021	Georgetown Univ
2	0	2018	Linkoping Univ
2	0	2011	Univ Heidelberg Hosp
2	0	2023	Fudan Univ
2	0	2020	Boston Univ
2	0	2017	TIRR Mem Hermann Res Ctr
2	0.01	2021	Stevens Inst Technol
2	0	2011	Tan Tock Seng Hosp
2	0	2017	Univ Roma La Sapienza
2	0	2023	Yeungnam Univ
2	0	2004	Cardiff Univ
2	0	2023	South African Med Res Council
2	0	2020	Russian Acad Sci
2	0	2011	Blusson Spinal Cord Ctr
2	0	2023	Mahidol Univ
2	0	2014	Univ Hamburg
2	0	2023	Inje Univ
2	0	2020	Near East Univ
2	0	2017	Natl Inst Adv Ind Sci & Technol
2	0	2011	Hosp Nacl Paraplejicos
2	0	2011	Nanyang Technol Univ
2	0	2017	UCL
2	0	2020	Natl Rehabil Ctr
2	0	2021	Politecn Milan
2	0	2019	Sint Maartensklin
2	0.01	2007	Calif State Polytech Univ Pomona
2	0	2014	Spanish Natl Res Council
2	0.01	2021	Griffith Univ
2	0.02	2009	IP Pavlov Physiol Inst
2	0	2023	Univ Sousse
2	0	2004	INSERM
2	0	2005	Kyung Hee Univ
2	0	2022	Fdn Policlin Univ Agostino Gemelli IRCCS
2	0	2020	Univ Maryland
2	0	2023	Univ Bologna
2	0	2023	Ibaraki Prefectural Univ Hlth Sci Hosp
2	0	2021	Adventist Hlth Howard Mem Hosp
2	0	2018	Tsinghua Univ
2	0	2015	Jessa Hosp
2	0	2021	Mila Quebec AI Inst
2	0	2009	Hadassah Univ Hosp
2	0	2013	Univ Genoa
2	0	2022	Shanghai Engn Res Ctr Assist Devices
1	0	2017	CNRS AIST Joint Robot Lab
1	0	2010	Hvidovre Hosp Kettegard Alle
1	0	2004	Des Moines Univ
1	0	2014	Bit & Brain Technol SL
1	0	2023	ABLE Human Mot SL
1	0	2017	Azienda Sanitaria Locale 4 Chiavarese
1	0	2009	Druid City Hosp
1	0	2006	Cyberkinet Neurotechnol Syst Inc
1	0	2024	Dalian Med Univ
1	0	2020	Anhui Univ
1	0	2008	Dept Vet Affairs VA N Texas Hlth Care Syst
1	0	2020	Atrium Hlth
1	0	2006	Univ Reading
1	0	2009	Samsung Elect Co Ltd
1	0	2010	Duke Ctr Radiosurg
1	0	2010	Hosp Egas Moniz
1	0	2007	Tohoku Univ
1	0	2024	Agcy Sci Technol & Res
1	0	2013	Ctr Psychiat
1	0	2008	Columbia St Marys Hosp
1	0	2017	ACT
1	0	2024	Ctr Georges Francois Leclerc
1	0	2014	Azienda Osped Univ Pisana
1	0	2016	Feinstein Inst Med Res
1	0	2011	Inst Engn Porto
1	0	2005	SSSA
1	0	2024	Ctr Interdisciplinary Res Rehabil CRIR Greater Mon
1	0	2019	CIUSSS Ctr Sud Ile Montreal
1	0	2024	Appl Sci Private Univ
1	0	2010	Nara Inst Sci & Technol
1	0	2016	AACD
1	0	2010	Roessingh Rehabil Ctr
1	0	2005	Inst Guttmann
1	0.06	2011	Int Spinal Res Trust
1	0	2007	Harvey Mudd Coll
1	0	2013	AUSL Reggio Emilia
1	0	2004	VA Palo Alto Hlth Care Syst
1	0	2017	BioRobot Inst
1	0	2024	Ctr Interdisciplinary Res Rehabil & Social Integra
1	0	2009	Korea Univ
1	0	2013	Acad Phys Educ Katowice
1	0	2016	AASDAP
1	0.02	2005	Stryker Commun
1	0	2007	Fraunhofer Inst Comp Architecture & Software Tech
1	0	2005	Univ Clin Balgrist
1	0	2013	Burke Rehabil Hosp
1	0	2019	Acad Romanian Scientists
1	0	2013	Florida Int Univ
1	0	2006	Vet Hlth Adm
1	0	2008	Habersham Cty Med Ctr
1	0	2017	BG Klinikum Murnau gGmbH
1	0	2019	CSIC Spanish Natl Res Council
1	0	2009	Appl Physiol Pty Ltd
1	0	2009	Ottobock Healthcare GmbH
1	0	2020	BIOS Hlth Ltd
1	0.01	2020	AT Still Univ
1	0	2016	Crawford Res Inst
1	0	2016	Colorado State Univ
1	0	2008	Catholic Univ Korea
1	0	2010	Ctr Giusti
1	0	2017	Austin Hosp
1	0	2007	Los Amigos Res & Educ Inst
1	0	2010	European Cyberknife Ctr
1	0	2008	AT Sci
1	0	2009	Ctr Riferimento Oncol
1	0	2017	BBrain Mind Res Inst
1	0	2024	Beijing Smart Tree Med Technol Co Ltd
1	0	2006	Rancho Los Amigos Natl Rehabil Ctr
1	0	2009	Aarhus Univ Hosp
1	0	2013	Amsterdam Rehabil Res Ctr Reade
1	0	2020	Asahi Kasei Pharma Corp
1	0	2014	British Columbia Inst Technol
1	0	2016	Alberto Santos Dumont Educ & Res Inst
1	0	2011	Aretech LLC
1	0	2004	Univ Hosp Balgrist
1	0	2024	Beijing Key Lab Res & Applicat Robot Intelligence
1	0	2008	Hop Raymond Poincare
1	0	2019	Berlin Inst Hlth
1	0	2019	Beijing Key Lab Neural Injury & Rehabil
1	0	2013	Inst Psychiat & Neurol
1	0	2017	Buckinghamshire Healthcare Trust
1	0	2013	Italian Inst Technol
1	0	2023	71st Grp Mil Hosp Chinese Peoples Liberat Army
1	0	2004	Miami Vet Affairs Med Ctr
1	0	2004	Univ Rousse
1	0	2013	Hawaii Inst Marine Biol
1	0	2007	Free Univ Berlin
1	0	2024	Clin Orto MD Pk Dr Dragi Hosp
1	0	2011	Hunter Holmes McGuire VAMC
1	0	2010	HENESIS SRL
1	0	2008	Banner Good Samaritan Med Ctr
1	0	2015	AZ Sint Jan Bruges Ostend AV
1	0	2012	Aarhus Univ
1	0	2015	Adelante Ctr Expertise Rehabil & Audiol
1	0	2012	Adana Matern Hosp
1	0	2009	IRCCS Neuromed
1	0	2004	Mt Sinai Sch Med
1	0	2015	CHUM
1	0	2008	Dept Vet Affairs Pittsburgh Healthcare Syst
1	0	2011	Hanyang Univ
1	0.02	2005	Boeing Co
1	0	2013	Dalhousie Univ
1	0	2008	Huazhong Univ Sci & Technol
1	0	2015	Azienda Osped Univ Integrata
1	0.02	2018	Auxilium Vitae Rehabil Ctr
1	0	2020	Ankang Hosp Tradit Chinese Med
1	0	2013	Glasgow Caledonian Univ
1	0	2014	European CyberKnife Ctr Munich
1	0	2024	Covariant AI
1	0	2024	Cairo Univ
1	0	2006	Sargent Rehabil Ctr
1	0	2012	Johns Hopkins Sch Med
1	0	2017	CBlythedale Childrens Hosp
1	0	2024	CIUSSS Capitale Natl Site Inst Readaptat Deficienc
1	0	2008	Coll France
1	0	2007	Kangnam St Marys Hosp
1	0	2011	Ibaraki Univ
1	0	2006	Univ Chicago Hosp
1	0	2004	Dept Vet Affairs
1	0	2010	Regiao Ctr
1	0	2019	Berfsgenssenschaftl Unfallklink Trauma Ctr Ludwig
1	0	2013	Hosp La Colletta
1	0	2007	IRCCS
1	0	2016	FAU Univ Erlangen Nuremberg
1	0	2015	Colegio Nacl
1	0	2004	Shriners Hosp Children
1	0	2013	Fdn ICM
1	0	2010	Privatklin Villa Melitta
1	0	2006	Dept Phys Med & Rehabil
1	0	2024	Calif Lutheran Univ
1	0	2010	Hosp S Sebastiao
1	0	2014	ANT Neuro
1	0	2006	Tel Aviv Univ
1	0	2012	Geffen UCLA
1	0.02	2015	Caphri Res Sch
1	0	2015	Advocate Christ Med Ctr
1	0	2008	Asahikawa Med Coll
1	0	2019	Amirkabir Univ Technol
1	0	2010	Jackson N Med Ctr
1	0	2012	Inst Nacl Educ Fis Cataluna
1	0	2004	Budapest Unit Technol & Econ
1	0	2012	Fraunhofer FIRST Inst
1	0	2005	Beth Israel Deaconess Med Ctr
1	0	2013	Carleton Univ
1	0	2006	Rush Univ
1	0	2005	Schweizer Parapleg Erzentrum
1	0	2014	European Univ Madrid
1	0	2024	60 West Olsen Rd
1	0	2005	Korea Inst Oriental Med
1	0	2019	Bonino Pulejo Neurotrauma Ctr
1	0	2005	Heidelberg Univ
1	0	2010	Hosp Salpetriere
1	0	2019	Beijing Inst Brain Disorders
1	0	2014	Cyberknife Ctr
1	0	2015	Cleveland FES Ctr
1	0	2004	SUNY Albany
1	0	2015	3 Dimens Serv
1	0	2004	New York State Dept Hlth
1	0	2013	Fujita Hlth Univ
1	0	2014	CIRRIS
1	0	2017	Amer Coll Thessaloniki
1	0	2010	Res Dept Neurorehabil S Tyrol
1	0	2011	KIT
1	0.04	2019	Augusta Univ
1	0	2015	Adelante Rehabil Ctr
1	0	2015	Canadian Inst Hlth Res
1	0	2017	AUT Univ
1	0	2013	Cambridge Univ NHS Fdn Trust
1	0	2009	Intuit Surg Inc
1	0	2018	Beijing Jishuitan Hosp
1	0	2010	Boehringer Ingelheim Pharma GmbH & Co KG
1	0	2013	Cincinnati Childrens Hosp Med Ctr
1	0	2020	Baylor Scott & White Hlth
1	0	2006	Rhode Isl Hosp
1	0	2018	Angel Robot Co Ltd
1	0	2005	Childrens Hosp Philadelphia
1	0	2020	Baba Saheb Ambedkar Med Coll
1	0	2024	Albert Schweitzer Hosp
1	0	2020	AZ Nikolaas
1	0	2024	Chengdu Gulian Jinchen Rehabil Hosp
1	0	2018	Beijing Informat Sci & Technol Univ
1	0	2014	CyberKnife Ctr
1	0	2011	Babraham Inst
1	0	2013	BodyMedia Inc
1	0	2010	Ctr Syst Neurosci
1	0	2011	Ctr Puzzle
1	0	2007	Umea Univ
1	0	2010	Oncol Inst So Switzerland
1	0	2007	Royal Inst Technol
1	0	2013	Human Engn Res Labs
1	0	2008	Catholic Univ
1	0	2007	Thomas Jefferson Univ
1	0	2018	Amazon
1	0	2016	Calif State Univ Long Beach
1	0	2019	CRF La Chataigneraie
1	0	2016	Goethe Univ
1	0	2020	Addenbrookes Cambridge Univ Hosp NHS Fdn Trust
1	0	2005	Fraunhofer Inst Biomed Engn
1	0	2023	AO Cannizzaro
1	0	2004	Vet Affairs Med Ctr
1	0	2016	Doshisha Univ
1	0	2016	Bit & Brain Technol
1	0	2019	BG Univ Hosp Bergmannsheil Bochum
1	0	2019	Blackrock Microsyst
1	0	2004	Natl Inst Med Rehabil
1	0	2004	Korea Adv Inst Sci & Technol
1	0	2019	Azienda Osped Colli
1	0	2014	Erasmus MC Canc Inst
1	0	2009	N Carolina Assoc Independent Investigators
1	0	2018	Beaumont Hlth
1	0	2014	Audie L Murphy Mem Vet Affairs Hosp
1	0	2012	Columbia Univ Coll Phys & Surg
1	0	2016	Daegu Gyeongbuk Inst Sci & Technol
1	0	2020	Baghdad Univ
1	0	2017	Amer Univ Sharjah
1	0	2012	Honda Res Inst
1	0	2024	CSIC UPM
1	0	2019	Care Alliance Rehabil Hosp Chengdu
1	0	2020	AstraZeneca
1	0	2005	Inst Magendie
1	0	2016	Ctr Reeducat Fonct COS Divio
1	0	2024	Ctr Lescer
1	0	2014	Aalesund Univ Coll
1	0	2009	China Inst Technol
1	0	2011	IRCSS Policlin San Donato
1	0	2007	Chiang Mai Univ
1	0	2011	Koelliker Hosp
1	0	2012	Katholieke Univ Leuven
1	0	2014	Dankook Univ
1	0	2016	Fdn Centri Riabilitaz Padre Pio Onlus
1	0	2011	Charing Cross Hosp
1	0	2015	City Univ Hong Kong
1	0	2005	Univ Fed Rio de Janeiro
1	0	2005	Univ Penn
1	0	2016	Harborview Injury Prevent & Res Ctr
1	0	2015	CIHR
1	0	2012	Funct Elect Stimulat Ctr Excellence
1	0	2008	Baylor Hlth Care Syst
1	0	2016	Atlanta Vet Adm Med Ctr

## Sheet: 期刊被引
被引次数	中心性		期刊	影响因子
658	0	2004	ARCH PHYS MED REHAB	4.3	Q1
612	0.03	2004	SPINAL CORD	2.2	Q2
603	0.01	2008	J NEUROENG REHABIL	5.1	Q1
485	0	2005	IEEE T NEUR SYS REH	4.9	Q1
453	0.08	2004	J SPINAL CORD MED	1.7	Q4
447	0.06	2005	NEUROREHAB NEURAL RE	4.2	Q1
407	0	2005	J NEUROPHYSIOL	2.5	Q3
402	0	2004	PHYS THER	3.8	Q1
391	0.01	2012	PLOS ONE	3.7	Q2
380	0.02	2005	J NEUROSCI	5.3	Q1
360	0	2005	J NEUROTRAUM
328	0.01	2005	BRAIN
295	0.03	2004	EXP BRAIN RES
286	0.04	2005	IEEE T BIO-MED ENG
270	0	2011	J REHABIL MED
266	0.08	2005	NATURE
265	0.04	2005	SCIENCE
264	0.09	2004	AM J PHYS MED REHAB
259	0.03	2004	STROKE
257	0	2010	IEEE ENG MED BIO
248	0	2017	SCI REP-UK
246	0.02	2005	J PHYSIOL-LONDON
228	0.02	2005	LANCET
222	0.01	2006	GAIT POSTURE
219	0.02	2008	NEUROREHABILITATION
216	0	2006	NEUROLOGY
214	0.02	2005	BRAIN RES
197	0.05	2005	NAT NEUROSCI
189	0.05	2005	CLIN REHABIL
189	0	2006	INT C REHAB ROBOT
188	0.01	2005	EXP NEUROL
187	0.02	2005	J BIOMECH
183	0.11	2007	IEEE INT CONF ROBOT
179	0.05	2006	P NATL ACAD SCI USA
176	0.05	2007	CLIN NEUROPHYSIOL
175	0.02	2014	FRONT NEUROSCI-SWITZ
174	0.03	2008	J NEURAL ENG
172	0.01	2010	TOP SPINAL CORD INJ REHABIL
170	0.02	2007	SPINE
162	0.02	2013	FRONT HUM NEUROSCI
162	0.03	2004	EUR J NEUROSCI
160	0.04	2007	DISABIL REHABIL
160	0.01	2005	NEUROSCI LETT
153	0.23	2004	ANN NEUROL
150	0.02	2012	DISABIL REHABIL-ASSI
149	0.03	2010	LANCET NEUROL
148	0.05	2005	NEUROIMAGE
147	0.01	2008	NEW ENGL J MED
147	0.06	2010	IEEE-ASME T MECH
147	0.05	2004	J APPL PHYSIOL
146	0.06	2009	J NEUROL PHYS THER
146	0.07	2014	SENSORS-BASEL
141	0.02	2008	IEEE T ROBOT
138	0.01	2009	COCHRANE DB SYST REV
136	0.04	2006	J NEUROSCI METH
135	0.03	2005	BRAIN RES REV
130	0.03	2007	NEURON
128	0	2017	FRONT NEUROL
127	0.03	2004	ANNU REV NEUROSCI
123	0.02	2005	PROG BRAIN RES
122	0.01	2006	TOP SPINAL CORD INJ
121	0.02	2013	LECT NOTES COMPUT SC
121	0.1	2006	NAT REV NEUROSCI
121	0.02	2008	MED ENG PHYS
121	0.02	2006	CLIN BIOMECH
117	0.18	2005	MUSCLE NERVE
116	0.04	2005	CURR OPIN NEUROL
116	0.05	2007	INT J ROBOT RES
115	0.16	2004	PARAPLEGIA
113	0.02	2012	EUR J PHYS REHAB MED
113	0.01	2006	TRENDS NEUROSCI
106	0.07	2009	BMC NEUROL
105	0.01	2005	MED BIOL ENG COMPUT
103	0.01	2012	PM&R
102	0.04	2005	CURR OPIN NEUROBIOL
102	0.04	2004	J ELECTROMYOGR KINES
101	0.02	2016	SPINE J
101	0.07	2005	NEUROSCIENCE
100	0.01	2017	FRONT NEUROROBOTICS
99	0	2018	IEEE ACCESS
98	0.01	2005	BIOL CYBERN
98	0.04	2008	TOP STROKE REHABIL
97	0.03	2007	ROBOT AUTON SYST
97	0.11	2004	J NEUROL NEUROSUR PS
95	0.03	2007	PHYSIOL REV
95	0.03	2005	NEUROSURGERY
93	0.13	2004	ADV ROBOTICS
93	0.02	2010	NAT MED
92	0.27	2007	J NEUROSURG-SPINE
92	0.01	2004	ANN NY ACAD SCI
90	0.03	2008	JAMA-J AM MED ASSOC
88	0.02	2005	BRAIN RES BULL
87	0.01	2014	IEEE INT C INT ROBOT
86	0.01	2006	RESTOR NEUROL NEUROS
84	0.09	2006	AUTON ROBOT
81	0.02	2017	MED DEVICES-EVID RES
81	0.01	2008	MED SCI SPORT EXER
81	0.01	2015	BIOMED RES INT
79	0.03	2007	PROG NEUROBIOL
78	0.01	2017	P IEEE RAS-EMBS INT
78	0	2019	WORLD NEUROSURG
78	0.01	2018	GLOB SPINE J
77	0.01	2012	IEEE ROBOT AUTOM MAG
77	0.08	2005	NEUROSCIENTIST
76	0.07	2008	NEURAL NETWORKS
76	0.01	2005	J NEUROSURG
76	0.01	2015	ANN REHABIL MED-ARM
75	0.02	2005	NEUROMODULATION
73	0	2019	NAT COMMUN
71	0.02	2018	ARXIV
68	0	2018	IEEE ROBOT AUTOM LET
68	0.14	2004	ELECTROEN CLIN NEURO
67	0.01	2017	NEUROTHERAPEUTICS
66	0	2008	INT J REHABIL RES
64	0.01	2009	ANN BIOMED ENG
62	0.1	2008	AM J NEURORADIOL
62	0.04	2016	SCI TRANSL MED
61	0.07	2006	P ANN INT IEEE EMBS
60	0.02	2008	RADIOLOGY
60	0.23	2004	J BONE JOINT SURG AM
60	0	2015	J PHYS THER SCI
60	0.05	2018	MED IMAGE ANAL
59	0.05	2005	IEEE TRANS REHABIL ENG
58	0.03	2016	EUR SPINE J
57	0.03	2013	CELL
57	0	2019	J CLIN NEUROSCI
57	0	2019	WORLD J ORTHOP
56	0.01	2021	APPL SCI-BASEL
55	0.01	2019	SCI ROBOT
55	0.02	2018	IEEE T MED IMAGING
55	0.01	2007	NEUROSURG FOCUS
54	0.01	2011	CURR BIOL
52	0.04	2006	J EXP BIOL
52	0.01	2017	BMJ-BRIT MED J
52	0.17	2010	MED PHYS
51	0	2015	FRONT SYST NEUROSCI
51	0	2008	J NEUROL SCI
51	0.03	2010	BRAIN INJURY
50	0.04	2011	NAT METHODS
49	0.09	2010	BIOMED SIGNAL PROCES
49	0	2016	IEEE INT CONF REHABIL ROBOT
48	0	2018	PROC CVPR IEEE
48	0.01	2005	ARTIF ORGANS
48	0.02	2013	NEUROCOMPUTING
48	0.01	2014	NAT REV NEUROL
47	0	2005	J AM GERIATR SOC
47	0.04	2011	MECHATRONICS
47	0.01	2005	J COMP NEUROL
46	0	2018	IEEE T IND ELECTRON
45	0.13	2007	INT J RADIAT ONCOL
44	0.1	2009	EUR J APPL PHYSIOL
44	0.01	2019	COMPUT METH PROG BIO
44	0.01	2018	NEURAL PLAST
43	0.03	2005	PAIN
43	0.01	2019	ELIFE
43	0	2019	NEURAL REGEN RES
43	0.03	2005	BEHAV BRAIN RES
43	0.03	2009	HUM MOVEMENT SCI
42	0.04	2014	IEEE T PATTERN ANAL
42	0	2013	CLIN ORTHOP RELAT R
41	0.05	2009	ANNU REV BIOMED ENG
41	0.02	2017	INT J ADV ROBOT SYST
41	0.01	2007	NEURAL COMPUT
41	0	2008	DEV MED CHILD NEUROL
40	0	2021	BRAIN SCI
40	0.03	2006	ROBOTICA
40	0	2012	COMPUT BIOL MED
39	0	2020	NEUROIMAGE-CLIN
39	0.01	2018	J MACH LEARN RES
38	0.03	2008	J NEUROL
38	0	2013	HUM BRAIN MAPP
38	0.03	2010	CONTROL ENG PRACT
38	0.01	2017	BIOMED ENG ONLINE
37	0.03	2012	PROSTHET ORTHOT INT
37	0.01	2020	FRONT ROBOT AI
37	0.01	2012	J HEALTHC ENG
37	0.02	2009	CEREB CORTEX
36	0	2005	J BIOMECH ENG-T ASME
35	0.08	2021	J CLIN MED
35	0	2019	MEDICINE
34	0.06	2008	J MOTOR BEHAV
34	0.03	2010	SPORTS MED
34	0.07	2007	RADIOTHER ONCOL
34	0	2021	PHYS MED REH CLIN N
34	0.06	2004	AM J OCCUP THER
33	0	2008	ASSIST TECHNOL
33	0.01	2015	EXPERT SYST APPL
33	0.03	2005	ADV NEUROL
32	0	2021	SPINAL CORD SER CASE
32	0.01	2019	ANN PHYS REHABIL MED
32	0.08	2004	ARCH NEUROL-CHICAGO
32	0	2017	IEEE J BIOMED HEALTH
32	0.03	2011	CIRCULATION
32	0	2007	SCAND J REHABIL MED
31	0.01	2018	NEUROL SCI
31	0.35	2004	IEEE T REHABIL ENG
30	0.07	2005	NEUROREPORT
30	0.01	2010	IEEE T CONTR SYST T
30	0.01	2017	SCI REP
30	0	2013	P IEEE
30	0.01	2014	PLOS COMPUT BIOL
30	0	2018	FRONT BIOENG BIOTECH
29	0.04	2004	ACTA PHYSIOL SCAND
29	0.01	2014	IEEE SYS MAN CYBERN
29	0.14	2005	IEEE T ROBOTIC AUTOM
29	0.02	2017	J SPINE
29	0.01	2021	BIOMED RES INT-UK
29	0	2018	ADV NEUR IN
28	0.05	2008	J MAGN RESON IMAGING
28	0.01	2019	FRONT CELL NEUROSCI
28	0.01	2021	J ORTHOP TRANSL
28	0.01	2017	BIOSYST BIOROBOT
28	0.06	2004	J DYN SYST-T ASME
28	0.11	2015	EUR RADIOL
28	0	2018	JOVE-J VIS EXP
28	0	2015	FRONT COMPUT NEUROSC
27	0.05	2011	NEUROL RES
27	0.01	2015	FRONT NEURAL CIRCUIT
26	0.08	2006	EXERC SPORT SCI REV
26	0.03	2008	MULT SCLER J
25	0.01	2020	PROC SPIE
25	0.01	2018	FRONT PHYSIOL
25	0	2008	BIOMED TECH
24	0	2013	TECHNOL HEALTH CARE
24	0.03	2016	BRAIN STIMUL
24	0	2022	INT J MOL SCI
23	0.01	2019	BMC BIOINFORMATICS
23	0.05	2005	CAN J PHYSIOL PHARM
23	0	2011	NEUROSCI RES
23	0	2020	IEEE T AUTOM SCI ENG
23	0.03	2016	BIOINFORMATICS
23	0	2022	FRONT ONCOL
23	0	2017	HANDB CLIN NEUROL
23	0.01	2014	IEEE T NEUR NET LEAR
22	0.05	2012	IND ROBOT
22	0	2020	BMC MUSCULOSKEL DIS
21	0.02	2009	IEEE ENG MED BIOL
21	0.01	2015	J HAND SURG-AM
21	0	2021	IEEE T MED ROBOT BIO
21	0.01	2017	FRONT PSYCHOL
21	0.02	2014	BIOINSPIR BIOMIM
21	0.01	2014	P I MECH ENG H
21	0.01	2018	J PHYSIOTHER
21	0.02	2019	IEEE SENS J
21	0.01	2007	IEEE CONTR SYST MAG
21	0.01	2013	EUR J NEUROL
21	0	2019	MAGN RESON MED
21	0.01	2015	AM J PHYS MED REHABIL
21	0.06	2005	CAN J NEUROL SCI
20	0.04	2009	PHILOS T R SOC B
20	0	2020	SOFT ROBOT
20	0	2017	ADV MECH ENG
20	0.01	2006	ACTA NEUROCHIR
20	0.03	2008	TRENDS COGN SCI
19	0.02	2017	IEEE T HUM-MACH SYST
19	0	2021	INT J ENV RES PUB HE
19	0	2017	CRITICAL REVIEWS IN BIOMEDICAL ENGINEERING
19	0	2021	J CLIN EPIDEMIOL
19	0.03	2006	EUR J APPL PHYSIOL O
19	0.02	2017	EXPERT REV MED DEVIC
19	0	2018	IEEE REV BIOMED ENG
19	0.01	2014	ARTIF INTELL MED
19	0	2020	IEEE T CYBERNETICS
19	0	2016	IEEE INT C REH ROB
18	0	2019	FRONT NEUROINFORM
18	0.01	2018	BMJ OPEN
18	0.03	2009	J APPL BIOMECH
18	0.03	2013	AGE AGEING
18	0	2018	INT J CONTROL AUTOM
18	0.01	2007	PHYSIOTHERAPY
18	0	2018	J ROBOT
18	0.03	2005	J NEUROL REHABIL
17	0	2018	MECH MACH THEORY
17	0.02	2016	INT J HUM ROBOT
17	0	2012	PLOS BIOL
17	0.02	2012	IEEE T SYST MAN CY B
17	0.01	2008	AM J ROENTGENOL
17	0.02	2021	J MED INTERNET RES
17	0.06	2008	J NEUROCHEM
17	0	2020	NAT BIOTECHNOL
16	0.01	2020	RADIAT ONCOL
16	0.05	2006	J NEUROSCI RES
16	0.03	2010	MOVEMENT DISORD
16	0.01	2016	IEEE T HAPTICS
16	0.12	2018	PHYS MED BIOL
16	0.01	2018	IEEE T SYST MAN CY-S
16	0	2021	CELL REP
15	0	2019	J MED DEVICES
15	0.01	2013	CLIN NEUROL NEUROSUR
15	0.08	2017	NEUROSCI BIOBEHAV R
15	0.04	2020	BIOMATERIALS
15	0.02	2015	2005 IEEE/RSJ INTERNATIONAL CONFERENCE ON INTELLIGENT ROBOTS AND SYSTEMS
15	0.01	2009	PHYS MED REHABIL CLIN N AM
15	0.02	2017	INT J PRECIS ENG MAN
15	0	2022	ELECTRONICS-SWITZ
15	0.01	2017	COMPUT INTEL NEUROSC
15	0	2018	J BIONIC ENG
15	0.01	2021	SPINAL CORD SER CASES
15	0.01	2012	FRONT NEUROENG
14	0	2016	CURR PHYS MED REHABIL REP
14	0.01	2008	J CLIN NEUROPHYSIOL
14	0.01	2015	FRONT INTEGR NEUROSC
14	0.06	2005	GAIT ANAL NORMAL PAT
14	0	2017	THESIS
14	0.03	2019	IEEE T BIOMED CIRC S
13	0.02	2008	GLIA
13	0	2011	BMC NEUROSCI
13	0.01	2013	APPL BIONICS BIOMECH
13	0.01	2006	ACTA NEUROPATHOL
13	0	2021	J NEUROINFLAMM
13	0.01	2017	NEUROPSYCHOLOGIA
12	0	2022	ANN CLIN TRANSL NEUR
12	0	2017	I IEEE EMBS C NEUR E
12	0	2014	BIOPHYS J
12	0	2023	DIAGNOSTICS
12	0.01	2021	DISABIL HEALTH J
12	0.03	2019	ACAD RADIOL
12	0.01	2010	INT J COMPUT VISION
11	0.01	2018	CURR PHARM DESIGN
11	0.02	2016	EUR J PAIN
11	0	2022	NAT REV DIS PRIMERS
11	0.01	2012	WEARABLE ROBOTS BIOM
11	0.01	2017	NEUROL MED-CHIR
11	0.01	2011	APPLIED BIONICS AND BIOMECHANICS
11	0.11	2020	J APPL CLIN MED PHYS
11	0	2007	MAGN RESON IMAGING
11	0	2022	NEUROSPINE
11	0	2022	BRIT J RADIOL
11	0.04	2009	J BIOL CHEM
11	0	2023	TECHNOL DISABIL
11	0	2013	ACTA PHYSIOL
10	0.01	2016	BIOCYBERN BIOMED ENG
10	0	2022	IEEE T IND INFORM
10	0.01	2017	ADV MATER
10	0.02	2014	IEEE ASME INT C ADV
10	0	2021	INT J STROKE
10	0.02	2014	2009 IEEE-RSJ INTERNATIONAL CONFERENCE ON INTELLIGENT ROBOTS AND SYSTEMS
10	0	2019	SPRINGER TRAC ADV RO
10	0.01	2005	IEEE TRANSACTIONS ON REHABILITATION ENGINEERING
10	0	2021	PROCEDIA COMPUT SCI
10	0.01	2016	COMPUT MATH METHOD M
10	0.01	2020	J CLIN DENSITOM
10	0	2021	J MECH ROBOT
10	0	2022	CUREUS J MED SCIENCE
10	0	2011	CONF PROC IEEE ENG MED BIOL SOC
10	0.01	2011	2009 IEEE INTERNATIONAL CONFERENCE ON REHABILITATION ROBOTICS: REACHING USERS & THE COMMUNITY (ICORR)
9	0.01	2007	IEEE T NEURAL NETWOR
9	0	2012	OSTEOPOROSIS INT
9	0.01	2013	CAN MED ASSOC J
9	0	2019	NMR BIOMED
9	0.01	2022	CLIN RADIOL
9	0	2018	2011 IEEE/RSJ INTERNATIONAL CONFERENCE ON INTELLIGENT ROBOTS AND SYSTEMS (IROS 2011)
9	0	2013	J UROLOGY
9	0.03	2012	COMPUT INTELL NEUROSCI
9	0	2006	J GERONTOL A-BIOL
9	0	2017	FRONT BEHAV NEUROSCI
9	0	2022	FRONT IMMUNOL
9	0	2012	DTSCH ARZTEBL INT
9	0.02	2020	BIORXIV
9	0	2020	J R SOC INTERFACE
9	0.01	2022	RADIOGRAPHICS
9	0	2022	INT J SOC ROBOT
9	0.05	2005	BEHAV BRAIN SCI
9	0.01	2022	EUR J RADIOL
9	0.03	2005	CRIT REV BIOMED ENG
9	0	2019	J INTELL ROBOT SYST
8	0	2023	PR MACH LEARN RES
8	0	2018	INT J NEURAL SYST
8	0	2023	MEDICINA-LITHUANIA
8	0	2022	ACTA NEUROPATHOL COM
8	0	2020	NAT PROTOC
8	0	2023	NEURAL COMPUT APPL
8	0	2012	FUNCT NEUROL
8	0	2021	BMC MED RES METHODOL
8	0	2005	ARCH PHYS MED REHABIL
8	0.02	2013	CORTEX
8	0	2022	CLIN EPIDEMIOL
8	0.02	2023	CANCERS
8	0	2008	ACTA NEUROL SCAND
8	0	2019	APPL SOFT COMPUT
8	0.01	2022	MOL NEUROBIOL
8	0	2022	SCI ADV
8	0	2022	NEURORADIOLOGY
8	0.02	2004	ADV EXP MED BIOL
8	0	2014	PATTERN RECOGN
7	0	2017	EUR J PAEDIATR NEURO
7	0	2023	BMC MED
7	0.06	2008	CANCER
7	0.02	2018	J BIOMED INFORM
7	0	2014	JOURNAL OF SPINAL CORD MEDICINE
7	0.01	2018	IEEE-RAS INT C HUMAN
7	0.03	2020	CELL TRANSPLANT
7	0	2018	COMMUN ACM
7	0	2023	IEEE IJCNN
7	0	2006	J AM PARAPLEGIA SOC
7	0	2022	INT J COMPUT ASS RAD
7	0	2020	BONE
7	0	2010	AUTOMATICA
7	0.01	2008	AM J PHYSIOL
7	0	2022	MAYO CLIN PROC
7	0	2008	CANCER RES
7	0	2011	IEEE T AUTOMAT CONTR
7	0	2014	2006 IEEE/RSJ INTERNATIONAL CONFERENCE ON INTELLIGENT ROBOTS AND SYSTEMS
6	0.01	2007	2002 IEEE/RSJ INTERNATIONAL CONFERENCE ON INTELLIGENT ROBOTS AND SYSTEMS
6	0	2019	J HAND THER
6	0	2019	APPL PHYSIOL NUTR ME
6	0	2023	TURK J PH MED REHAB
6	0	2022	FACTS FIG GLANC
6	0	2008	ELECTROMYOGR MOTOR C
6	0.01	2022	NUCLEIC ACIDS RES
6	0.17	2007	CANCER-AM CANCER SOC
6	0	2019	J SPINAL DISORD TECH
6	0	2023	CHIN J MECH ENG-EN
6	0.04	2005	ANESTH ANALG
6	0.01	2013	CLIN EEG NEUROSCI
6	0	2023	RADIOL-ARTIF INTELL
6	0	2012	ARCH PHYS MED REHABI
6	0.01	2018	ENEURO
6	0	2023	J ORTHOP SCI
6	0	2022	PILOT FEASIBILITY STUD
6	0	2017	CASE REP ORTHOP
6	0.09	2005	J PERIPHER NERV SYST
6	0.02	2009	J NEUROIMMUNOL
6	0	2023	J NEURORESTORATOLOGY
6	0.01	2016	LECT NOTES ARTIF INT
6	0	2022	MULT SCLER RELAT DIS
6	0.03	2016	IEEE SPECTRUM
6	0	2022	NEUROSURG REV
6	0	2020	NEUROEPIDEMIOLOGY
6	0	2022	J STROKE CEREBROVASC
6	0	2022	IEEE T COGN DEV SYST
6	0	2016	BIOMECHANICS AND MOTOR CONTROL OF HUMAN MOVEMENT
6	0	2021	NEUROBIOL DIS
5	0	2007	STEREOT FUNCT NEUROS
5	0	2022	IEEE I CONF COMP VIS
5	0.01	2015	AM J RESP CRIT CARE
5	0	2014	IEEE T BIOMED ENG
5	0	2021	JOURNAL OF MEDICAL ENGINEERING & TECHNOLOGY
5	0	2023	PSYCHOL BULL
5	0.01	2005	HDB PHYSL 1
5	0	2022	ACTUATORS
5	0	2023	FRONT GENET
5	0	2010	MOTOR CONTROL
5	0.01	2023	EUR UROL
5	0	2013	DEV NEUROREHABIL
5	0	2023	BIOENGINEERING-BASEL
5	0.01	2021	NAT BIOMED ENG
5	0	2022	J KOREAN MED SCI
5	0	2023	BIOMETRICS
5	0.03	2007	PHILOS T ROY SOC B
5	0	2022	J MED IMAGING
5	0	2023	NEUROTRAUMA REP
5	0	2021	NEUROREHABILITATION TECHNOLOGY
5	0.01	2023	ORPHANET J RARE DIS
5	0.01	2023	REHABIL RES PRACT
5	0	2023	FRONT PUBLIC HEALTH
5	0	2023	J AM MED INFORM ASSN
5	0	2023	ANNU REV CONTR ROBOT
5	0	2022	INVEST RADIOL
5	0	2023	BMC MED INFORM DECIS
5	0	2019	INT J NEUROSCI
5	0	2022	TECHNOL CANCER RES T
5	0	2023	IEEE ROMAN
5	0	2022	BRIT J ANAESTH
5	0	2022	WORLD J UROL
5	0	2023	IEEE T INSTRUM MEAS
5	0.01	2022	MEDIAT INFLAMM
5	0	2022	CA-CANCER J CLIN
5	0	2008	J CLIN INVEST
5	0	2009	J NEUROPATH EXP NEUR
5	0.01	2007	J COMP PHYSIOL A
5	0	2021	INT CONF 3D VISION
5	0	2023	BMC HEALTH SERV RES
4	0	2010	C P IEEE ENG MED BIO
4	0	2020	ICML
4	0	2023	EXP PHYSIOL
4	0	2021	NEUROPHARMACOLOGY
4	0.02	2018	COMMUNICATIONS OF THE ACM
4	0	2022	BRIEF BIOINFORM
4	0.02	2022	BRAIN BEHAV IMMUN
4	0	2019	NEUROLOGIA
4	0	2023	ARCH COMPUT METHOD E
4	0	2021	BMC RES NOTES
4	0	2008	J CELL BIOL
4	0.01	2006	ACTA NEUROBIOL EXP
4	0	2021	J MED SYST
4	0.04	2012	AUST J PHYSIOTHER
4	0	2023	ARQ NEURO-PSIQUIAT
4	0	2007	COMPUT AIDED SURG
4	0.02	2017	J COMPUT NEUROSCI
4	0	2021	INTERNATIONAL PERSPECTIVES ON SPINAL CORD INJURY
4	0	2021	IEEE SYST J
4	0	2020	ULTRASOUND MED BIOL
4	0.01	2021	FRONT PSYCHIATRY
4	0	2021	LANCET ONCOL
4	0.01	2021	ARXIV PREPRINT ARXIV
4	0.01	2023	CLIN J PAIN
4	0	2019	MACHINE LEARNING
4	0	2013	BRIT J PHARMACOL
4	0	2020	SPIN CORD INJ FACTS
4	0	2019	RESP PHYSIOL NEUROBI
4	0	2022	BMC MED IMAGING
4	0.01	2012	RES Q EXERCISE SPORT
4	0.01	2006	BIOMED SCI INSTRUM
4	0	2021	INT J EXERC SCI
4	0	2020	2017 INTERNATIONAL SYMPOSIUM ON WEARABLE ROBOTICS AND REHABILITATION (WEROB)
4	0	2021	BRAIN BEHAV
4	0	2021	MICROMACHINES-BASEL
4	0	2023	BIOMED ENG-BIOMED TE
4	0	2023	ENTROPY-SWITZ
4	0.02	2022	ANN TRANSL MED
4	0	2022	ACTA ONCOL
4	0	2021	ANN SURG
4	0	2017	BIOL PSYCHOL
4	0	2023	COMPR PHYSIOL
4	0	2021	ASIAN SPINE J
4	0	2023	ACTA BIOENG BIOMECH
4	0	2019	J MED BIOL ENG
4	0	2020	ADVANCES IN NEURAL INFORMATION PROCESSING SYSTEMS
4	0.01	2020	IFAC PAPERSONLINE
4	0.01	2019	MAGN RESON MATER PHY
4	0.01	2021	COMPUT METHOD BIOMEC
4	0.01	2019	IEEE INT C REHABIL R
4	0	2021	J SPINE S
4	0	2021	J AM MED DIR ASSOC
4	0	2022	BMC GENOMICS
4	0	2024	FRONT MOL NEUROSCI
4	0	2022	ERGONOMICS
4	0	2019	REV NEUROSCIENCE
4	0.01	2022	COMPUT MED IMAG GRAP
4	0	2020	J NEUROIMAGING
4	0	2021	JAMA NEUROL
4	0	2010	ADAPT BEHAV
4	0.01	2023	AFR J DISABIL
4	0	2021	BIO-MED MATER ENG
4	0	2023	FRONT AGING NEUROSCI
4	0	2020	I S BIOMED IMAGING
4	0	2012	ANNALES DE READAPTATION ET DE MEDECINE PHYSIQUE
4	0.01	2016	PROC IUTAM
4	0	2021	ANNALS OF PHYSICAL AND REHABILITATION MEDICINE
3	0	2018	INT J SPORTS MED
3	0.01	2014	FUNCTIONAL ELECTRICAL STIMULATION: STANDING AND WALKING AFTER SPINAL CORD INJURY
3	0	2017	2009 IEEE INTERNATIONAL CONFERENCE ON ROBOTICS AND AUTOMATION (ICRA)
3	0	2017	CLIN PSYCHOL REV
3	0	2020	APPL MECH REV
3	0.01	2016	REH ROB ICORR 2011 I
3	0.01	2018	IEEE T IMAGE PROCESS
3	0	2014	J CLIN ONCOL
3	0	2013	J EXP PSYCHOL HUMAN
3	0	2020	CELL DEATH DIS
3	0.01	2016	J PAIN
3	0.01	2013	AVIAT SPACE ENVIR MD
3	0	2018	2014 IEEE 13TH INTERNATIONAL WORKSHOP ON ADVANCED MOTION CONTROL (AMC)
3	0	2018	2004 IEEE/RSJ INTERNATIONAL CONFERENCE ON INTELLIGENT ROBOTS AND SYSTEMS (IROS) (IEEE CAT. NO.04CH37566)
3	0.01	2019	2007 6TH INTERNATIONAL SPECIAL TOPIC CONFERENCE ON INFORMATION TECHNOLOGY APPLICATIONS IN BIOMEDICINE
3	0.02	2013	J COGNITIVE NEUROSCI
3	0	2016	NEUROMECHANICS HUMAN
3	0	2017	IEEE PULSE
3	0.01	2010	SENIAM EUROPEAN RECO
3	0	2006	TECHNOL STRATEG ENHA
3	0.01	2017	J THEOR BIOL
3	0	2017	2012 IEEE HAPTICS SYMPOSIUM (HAPTICS)
3	0	2015	ANNU REV PHYSIOL
3	0	2017	PARKINSONISM RELAT D
3	0	2017	EUR NEUROL
3	0	2017	P1
3	0	2020	BIOSENS BIOELECTRON
3	0	2011	SPINAL CORD INJURY R
3	0	2013	BRAIN BEHAV EVOLUT
3	0	2015	SPASTICITY MECH MANA
3	0.02	2024	BIOMOLECULES
3	0	2019	INFORM SCIENCES
3	0.01	2005	SOC NEUR ABSTR
3	0	2024	NAT REV DRUG DISCOV
3	0	2024	J PERS MED
3	0	2009	NAT CLIN PRACT NEURO
3	0.02	2024	STEM CELL RES THER
3	0	2012	J ROBOTIC SYST
3	0	2020	CELL TISSUE RES
3	0.01	2017	NEUROPHYSIOL CLIN
3	0	2016	MULTIBODY SYST DYN
3	0.02	2007	ACM TRANSACTIONS ON APPLIED PERCEPTION
3	0	2018	J ANAT
3	0	2017	FRONT NEUROSCI
3	0.01	2016	2009 IEEE INTERNATIONAL CONFERENCE ON ROBOTICS AND BIOMIMETICS (ROBIO 2009)
3	0	2018	ASSEMBLY AUTOM
3	0	2016	NERVENARZT
3	0	2010	PRACTITIONER
3	0.07	2024	FRONT MED-LAUSANNE
3	0.01	2005	PHARMACOL BIOCHEM BE
3	0	2012	INT J CONTROL
3	0.01	2018	AMYOTROPH LAT SCL FR
3	0	2014	ORTHOPEDICS
3	0	2017	INT J BIOELECTROMAGN
3	0	2016	MED CARE
3	0	2018	ADAPT COMPUT MACH LE
3	0.03	2018	CORR
3	0.01	2017	BRAIN-COMPUT INTERFA
3	0	2020	2016 IEEE/RSJ INTERNATIONAL CONFERENCE ON INTELLIGENT ROBOTS AND SYSTEMS (IROS 2016)
3	0.03	2024	CELLS-BASEL
2	0.05	2011	EUR HEART J
2	0	2005	CHILD NERV SYST
2	0	2005	BIOMECHANICS B
2	0	2007	NEUROINFORMATICS
2	0.02	2011	INT J RAD ONCOL BIOL
2	0	2012	COMB SECT M AM PHYS
2	0	2012	FUNDAMENTAL NEUROSCI
2	0	2009	J MOL NEUROSCI
2	0	2015	BJU INT
2	0	2013	ANNU REV MED
2	0	2012	EMBC 2009 ANN INT C
2	0	2013	EPILEPSY BEHAV
2	0	2010	J ROBOT MECHATRON
2	0.01	2014	1998 IEEE/RSJ INTERNATIONAL CONFERENCE ON INTELLIGENT ROBOTS AND SYSTEMS - PROCEEDINGS
2	0	2013	FROM ANIMALS TO ANIMATS 12. PROCEEDINGS OF THE 12TH INTERNATIONAL CONFERENCE ON SIMULATION OF ADAPTIVE BEHAVIOR
2	0	2024	ADV HEALTHC MATER
2	0	2013	AM J SPORT MED
2	0	2005	NEURAL PROSTHESES FU
2	0	2006	ST HEAL T
2	0	2012	11TH INTERNATIONAL CONGRESS OF THE IUPESM. MEDICAL PHYSICS AND BIOMEDICAL ENGINEERING. WORLD CONGRESS 2009. NEUROENGINEERING
2	0	2005	IMMUNOL TODAY
2	0	2014	IEEE SIGNAL PROC MAG
2	0	2006	PROG NEURO-PSYCHOPH
2	0.04	2011	CHEST
2	0	2005	INFLAMM RES
2	0	2009	ARCH DIS CHILD
2	0	2012	COGNITIVE BRAIN RES
2	0	2005	ANESTHESIOLOGY
2	0	2015	FREE RADICAL BIO MED
2	0	2012	CLIN NEUROSURG
2	0.04	2015	IEEE T INF TECHNOL B
2	0.02	2006	BRIT MED J
2	0	2007	NEUROSURG CLIN N AM
2	0	2010	AM J PHYSIOL-CELL PH
2	0	2005	ACT NEUR S
2	0	2008	INTEGR COMP BIOL
2	0	2010	HUMAN BRAIN ELECTROP
2	0.01	2015	AMYOTROPH LATERAL SC
2	0	2024	ADV SCI
2	0.01	2009	DEV NEUROBIOL
2	0.01	2014	2012 INT C NEUR ICNR
2	0	2013	AM J SURG
2	0	2008	EPILEPSIA
2	0.02	2010	IET CONTROL THEORY A
2	0	2012	BIPED LOCOMOTION: DYNAMICS
2	0	2010	CIRCULAR STAT BIOL
2	0	2014	CEREBROVASC DIS
2	0	2015	EURA MEDICOPHYS
2	0.01	2015	GENE DEV
2	0	2016	CHIROPR OSTEOPAT
2	0	2005	J BIOMED ENG
2	0	2007	LEGGED ROBOTS BALANC
2	0	2015	COCHRANE DATABASE SY
2	0	2012	ADULT HEMIPLEGIA: EVALUATION AND TREATMENT
2	0	2016	CLINICS
2	0	2011	GAIT ANAL INTRO
2	0	2012	FEEDBACK CONTROL SYS
2	0	2012	COGN BEHAV NEUROL
2	0	2013	BLOFIZIKA
2	0.01	2012	2009 VIRTUAL REHABILITATION INTERNATIONAL CONFERENCE
2	0.01	2004	ARCHIVES OF PHYSICAL MEDICINE AND REHABILITATION
2	0	2016	ACM T INTEL SYST TEC
2	0	2016	CIRCUITRY OF THE HUMAN SPINAL CORD: ITS ROLE IN MOTOR CONTROL AND MOVEMENT DISORDERS
2	0	2009	J IMMUNOL
2	0	2005	J RHEUMATOL
2	0	2012	BRAIN TOPOGR
2	0	2024	ACS NANO
2	0	2008	ANN PHARMACOTHER
2	0.01	2016	BIOMETRIKA
2	0	2005	LIFE SCI
2	0	2005	NEURAL PROSTHESES RE
2	0	2005	J NEUROENDOCRINOL
2	0	2010	MED DOSIM
2	0	2006	P ROY SOC B-BIOL SCI
2	0	2010	LINEAR MIXED MODELS
2	0	2005	EUR J PHARMACOL
2	0	2009	INJURY
2	0	2011	ACTA PSYCHOL
2	0	2016	ADV CLIN EXP MED
2	0	2010	J PHYSIOL-PARIS
2	0	2012	2010 IEEE HAPTICS SYMPOSIUM (FORMERLY KNOWN AS SYMPOSIUM ON HAPTIC INTERFACES FOR VIRTUAL ENVIRONMENT AND TELEOPERATOR SYSTEMS)
2	0	2009	J EXP MED
2	0.04	2016	ARCH GEN PSYCHIAT
2	0.01	2016	ACCIDENT ANAL PREV
2	0	2005	ANN OTO RHINOL LARYN
2	0	2006	LAB ANIM SCI
2	0	2008	BIOPHYS-USSR
2	0	2010	IROS 2003: PROCEEDINGS OF THE 2003 IEEE/RSJ INTERNATIONAL CONFERENCE ON INTELLIGENT ROBOTS AND SYSTEMS
2	0	2008	ARCH ITAL BIOL
2	0	2005	J AUTONOM NERV SYST
2	0.03	2016	CLIN ANAT
2	0	2010	J NEUROCYTOL
2	0.07	2024	ADV DRUG DELIVER REV
2	0	2009	INT REV NEUROBIOL
2	0	2012	ARTIFICIAL NEURAL NE
2	0	2010	BEHAV NEUROSCI
2	0	2005	MUSCLES
2	0	2016	ARTHRITIS RHEUM-US
1	0	2004	ASSIST TECHN RES SER
1	0.01	2006	ACAD MED SCI MA
1	0.02	2004	APPL PSYCHOPHYS BIOF
1	0.01	2006	2002 IEEE INTERNATIONAL CONFERENCE ON ROBOTICS AND AUTOMATION
1	0	2007	22 ENG MED BIOL SOC
1	0	2006	24 ALB MOT CONTR M K
1	0	2004	1991 IEEE INTERNATIONAL CONFERENCE ON ROBOTICS AND AUTOMATION
1	0.01	2006	4199 SOC NEUR
1	0.07	2004	ANN M AM AC CER PALS
1	0	2007	26 ANN IEEE ENG MED
1	0	2006	ACCELEROMETRIC MOTIO
1	0	2004	540 EN
1	0.08	2007	ACTA ANAT
1	0	2004	ARTERIOSCL THROM VAS
1	0.01	2006	ACTA PHYSIOL SCAND SUPPL
1	0	2006	25 ALB MOT CONTR M P
1	0	2004	ACSMS GUID EX TEST P
1	0	2007	ACTA CHIR SCAND
1	0	2004	AM J EPIDEMIOL
1	0	2007	1 IEEE RAS EMBS INT
1	0	2004	7 INT C REH ROB EVR
1	0.01	2004	7TH INTERNATIONAL WORKSHOP ON ADVANCED MOTION CONTROL
1	0.01	2006	9 INT C REH ROB CHIC
1	0.01	2006	2 JOINT IEEE ENG MED
1	0	2007	25 ANN IEEE ENG MED
1	0	2004	AM J PHYSIOL-HEART C
1	0	2004	AM J HYPERTENS
1	0	2004	ATLAS HUMAN ANATOMY
1	0	2004	2000 IEEE/RSJ INTERNATIONAL CONFERENCE ON INTELLIGENT ROBOTS AND SYSTEMS (IROS 2000)
1	0.01	2006	ADV COMP MOT CONTR 3
1	0.01	2006	25 IEEE ENG MED BIOL
1	0.02	2004	ADAPTIVE FILTER THEO
1	0	2004	3 INT WORKSH HUM WEL
1	0	2004	ADV MANUFACTURING TE
1	0	2007	ABSTRACT VIEWER ITIN
1	0	2004	AMSE J ASS ADV MODEL
1	0	2004	AM J CARDIOL
1	0	2004	AM REV RESPIR DIS

## Sheet: 文献共被引
74	0	2016	Miller LE, 2016, MED DEVICES-EVID RES, V9, P0, DOI 10.2147/MDER.S103102		73	0.923	0技术	technology		74	12.51	2018	2022	Miller LE (2016)	2016	MED DEVICES-EVID RES	10.2147/MDER.S103102
67	0	2012	Esquenazi A, 2012, AM J PHYS MED REHAB, V91, P911, DOI 10.1097/PHM.0b013e318269d9a3		67	0.93	1外骨骼	exoskeleton		58	8.78	2018	2021	Louie DR (2015)	2015	J NEUROENG REHABIL	10.1186/s12984-015-0074-9
58	0	2015	Louie DR, 2015, J NEUROENG REHABIL, V12, P0, DOI 10.1186/s12984-015-0074-9		57	0.927	2跑步机训练	treadmill training		55	23.94	2008	2013	Wirz M (2005)	2005	ARCH PHYS MED REHAB	10.1016/j.apmr.2004.08.004
55	0	2005	Wirz M, 2005, ARCH PHYS MED REHAB, V86, P672, DOI 10.1016/j.apmr.2004.08.004		56	0.987	3运动	locomotion		22	9.46	2013	2018	van den Brand R (2012)	2012	SCIENCE	10.1126/science.1217416
50	0	2018	Baunsgaard CB, 2018, SPINAL CORD, V56, P106, DOI 10.1038/s41393-017-0013-7		54	0.855	4肌肉	muscles		30	10.78	2013	2019	Hochberg LR (2012)	2012	NATURE	10.1038/nature11076
50	0	2017	Nam KY, 2017, J NEUROENG REHABIL, V14, P0, DOI 10.1186/s12984-017-0232-3		53	0.824	5康复机器人	rehabilitation robot		44	15.62	2015	2020	Zeilig G (2012)	2012	J SPINAL CORD MED	10.1179/2045772312Y.0000000003
46	0	2015	Kozlowski Allan J, 2015, TOP SPINAL CORD INJ REHABIL, V21, P110, DOI 10.1310/sci2102-110		46	0.967	6神经调控	neuromodulation		35	14.95	2015	2019	Kirshblum SC (2011)	2011	J SPINAL CORD MED	10.1179/107902611X13186000420242
46	0	2015	Hartigan Clare, 2015, TOP SPINAL CORD INJ REHABIL, V21, P93, DOI 10.1310/sci2102-93		40	0.962	7步态	gait		33	14.19	2006	2013	Hornby TG (2005)	2005	PHYS THER	10.1093/ptj/85.1.52
44	0	2012	Zeilig G, 2012, J SPINAL CORD MED, V35, P96, DOI 10.1179/2045772312Y.0000000003		40	0.957	8驱动	actuation		24	4.83	2017	2021	Wang SQ (2015)	2015	IEEE T NEUR SYS REH	10.1109/TNSRE.2014.2365697
42	0	2011	Field-Fote EC, 2011, PHYS THER, V91, P48, DOI 10.2522/ptj.20090359		35	0.971	9无创脑刺激	non-invasive brain stimulation		32	7.05	2019	2024	Mekki M (2018)	2018	NEUROTHERAPEUTICS	10.1007/s13311-018-0642-3
41	0	2016	Benson I, 2016, CLIN REHABIL, V30, P73, DOI 10.1177/0269215515575166		32	0.934	10脑机接口	brain-machine interface		9	3.93	2008	2014	Hochberg LR (2006)	2006	NATURE	10.1038/nature04970
40	0	2014	Aach M, 2014, SPINE J, V14, P2847, DOI 10.1016/j.spinee.2014.03.042		32	0.966	11软性机器人手套	soft robotic glove		67	20.4	2015	2020	Esquenazi A (2012)	2012	AM J PHYS MED REHAB	10.1097/PHM.0b013e318269d9a3
37	0	2006	Dobkin B, 2006, NEUROLOGY, V66, P484, DOI 10.1212/01.wnl.0000202600.72018.39		30	1	12深度学习	deep learning		35	6.84	2020	2022	Ronneberger O (2015)	2015	LECT NOTES COMPUT SC	10.1007/978-3-319-24574-4_28
37	0	2006	Israel JF, 2006, PHYS THER, V86, P1466, DOI 10.2522/ptj.20050266		26	0.966	13肌肉协同作用	muscle synergies		7	0			Clark DJ (2010)	2010	J NEUROPHYSIOL	10.1152/jn.00825.2009
35	0	2011	Kirshblum SC, 2011, J SPINAL CORD MED, V34, P547, DOI 10.1179/107902611X13186000420242		25	0.936	14机器人辅助训练	robotic-assisted training		18	6.35	2015	2020	Fleerkotte BM (2014)	2014	J NEUROENG REHABIL	10.1186/1743-0003-11-26
35	0	2015	Ronneberger O, 2015, LECT NOTES COMPUT SC, V9351, P234, DOI 10.1007/978-3-319-24574-4, 28
34	0	2017	Karelis AD, 2017, J REHABIL MED, V49, P84, DOI 10.2340/16501977-2173

## Sheet: 19-23年文献被引
0 robot-assisted gait training	0机器人辅助步态训练	64	0.863		Miller LE (2016)	Miller LE	2016	...	MED DEVICES-EVID RES	V9	P0	4.5	10.2147/MDER.S103102	0
1 quality of life	1生活质量	43	0.974		Kirshblum SC (2011)	Kirshblum SC	2011	...	J SPINAL CORD MED	V34	P547	6.5	10.1179/107902611X13186000420242	1
3 hybrid assistive limb	3混合式辅助肢体	36	0.849		Zeilig G (2012)	Zeilig G	2012	...	J SPINAL CORD MED	V35	P96	5.5	10.1179/2045772312Y.0000000003	3
7 robotic-assisted gait training	7机器人辅助步态训练	30	0.974		Morawietz C (2013)	Morawietz C	2013	...	ARCH PHYS MED REHAB	V94	P2297	4.5	10.1016/j.apmr.2013.06.023	7
8 medical robotics	8医疗机器人	27	0.934		Dobkin BH (2012)	Dobkin BH	2012	...	NEUROREHAB NEURAL RE	V26	P308	2.5	10.1177/1545968312439687	8
10 deep learning	10深度学习	26	0.962		Louie DR (2015)	Louie DR	2015	...	J NEUROENG REHABIL	V12	P0	4.5	10.1186/s12984-015-0074-9	10
11 neuromodulation	11神经调控	23	0.85		Kozlowski Allan J (2015)	Kozlowski Allan J	2015	...	TOP SPINAL CORD INJ REHABIL	V21	P110	5.5	10.1310/sci2102-110	11
12spinal cord inju-ries	12脊髓损伤	21	0.894		Aach M (2014)	Aach M	2014	...	SPINE J	V14	P2847	4.5	10.1016/j.spinee.2014.03.042	12
15 robot	14机器人	19	0.947		Labruyère R (2014)	Labruyère R	2014	...	J NEUROENG REHABIL	V11	P0	4.5	10.1186/1743-0003-11-4	15
1
3
4
7
